# Supplementary material for: The Effect of Background Music in Shark Documentaries on Viewers' Perceptions of Sharks
Source: PLoS One. 2016 Aug 3;11(8):e0159279. doi: 10.1371/journal.pone.0159279 (PMC4972383; doi:10.1371/journal.pone.0159279)
Supplement: S1 Dataset — (XLSX) [file pone.0159279.s002.xlsx]

## Sheet: Experiment 1
response ID	start date/time	end date/time	experimental treatment (1=V-uplifting, 2=V-ominous, 3=V-silence, 4=A-uplifting, 5=A-ominous, 6=A-silence	"scary" ratings (1=not at all, 7=very much)	"dangerous" ratings (1=not at all, 7=very much)	"vicious" ratings (1=not at all, 7=very much)	negative ratings (mean of "scary," "dangerous," and "vicious" ratings)	"peaceful" ratings (1=not at all, 7=very much)	"beautiful" ratings (1=not at all, 7=very much)	"graceful" ratings (1=not at all, 7=very much)	positive ratings (mean of "peaceful," "beautiful," and "graceful" ratings)	free-response adjective	rater A initial code for free-response adjective (1=positive, 2=negative, 3=neutral, 4=unknown, 5=omit)	rater B initial code for free-response adjective (1=positive, 2=negative, 3=neutral, 4=unknown, 5=omit)	rater A post-discussion code for free-response adjective (1=positive, 2=negative, 3=neutral, 4=unknown, 5=omit)	rater B post-discussion code for free-response adjective (1=positive, 2=negative, 3=neutral, 4=unknown, 5=omit)	willingness to conserve (1=not at all, 7-very much)	gender (1=male, 2=female)	age (years)	race/ethnicity (1=white or caucasian, 2=black or african-american, 3=hispanic or latino, 4=asian, 5=american indian or alaskan native, 6=native hawaiian or pacific islander, 7=other)	annual income ($US: 1=0-25,000, 2=25,001-50,000, 3=50,001-75,000, 4=75,001-100,000, 5=100,001-125,000, 6=125,001-150,000, 7=150,001-175,000, 8=175,001-200,000, 9=200,001+)	political views (1=extremely liberal, 4=moderate, 7=extremely conservative)
R_dmSjTsk9QWhHrA9	2013-08-14 09:22:34	2013-08-14 09:26:26	5	7	7	4	6	1	3	3	2.33333	dramatic	4	4	4	4	6	1	27	1	2	3
R_7aOSfchcGHAA0bX	2013-08-14 09:21:43	2013-08-14 09:27:03	1	7	4	4	5	4	7	7	6	many	3	3	3	3	6	2	60	1	1	4
R_5upuBuIqDslwiON	2013-08-14 09:23:23	2013-08-14 09:27:22	2	2	4	2	2.66667	7	7	7	7	unpredictable	2	2	2	2	4	1	54	1	5	3
R_3BFNsCLVhoJJFyt	2013-08-14 09:24:30	2013-08-14 09:28:03	3	5	6	3	4.66667	4	5	5	4.66667	creepy	2	2	2	2	5	2	30	1	3	3
R_6kV9lKUAXeCmRnf	2013-08-14 09:25:22	2013-08-14 09:29:02	6	4	5	5	4.66667	1	1	1	1	Ugly	2	2	2	2	7	2	21	1	1	4
R_6zNG3IWuPAbHh5j	2013-08-14 09:27:19	2013-08-14 09:30:03	3	4	5	3	4	4	4	4	4	fascinating	1	1	1	1	6	2	35	1	3	2
R_3Jh6Bv3KDbUzFrL	2013-08-14 09:23:27	2013-08-14 09:31:11	2	6	5	5	5.33333	3	4	4	3.66667	Smart	1	1	1	1	5	1	26	4	3	4
R_3gdcJ8HzFTmo3U9	2013-08-14 09:30:25	2013-08-14 09:33:20	4	1	1	1	1	7	7	7	7	evil	2	2	2	2	4	1	25	1	1	5
R_3KpA4iB2UGw7965	2013-08-14 09:56:19	2013-08-14 09:59:50	5	3	4	5	4	5	4	5	4.66667	powerful	1	1	1	1	5	1	21	1	3	6
R_7ZFFadAP0tX74bj	2013-08-14 09:56:44	2013-08-14 10:00:25	1	4	4	3	3.66667	4	5	7	5.33333	sleek	1	1	1	1	7	2	31	1	3	2
R_6FIUIW8pEfdoqW1	2013-08-14 09:57:36	2013-08-14 10:01:08	3	2	5	3	3.33333	4	3	4	3.66667	scary	2	2	2	2	2	1	28	1	2	6
R_80yQoi7FecV9Lvv	2013-08-14 09:59:41	2013-08-14 10:03:01	6	3	5	6	4.66667	2	1	6	3	Predatory	2	2	2	2	4	1	43	1	4	6
R_8AMJYxQAJg2YuG1	2013-08-14 10:11:00	2013-08-14 10:14:46	1	4	4	4	4	5	4	5	4.66667	Fluid	3	3	3	3	4	1	26	1	3	6
R_1zECmF3r2RgsnCl	2013-08-14 10:18:59	2013-08-14 10:23:41	5	6	7	6	6.33333	1	3	5	3	Predatory	2	2	2	2	7	2	30	1	2	2
R_0qAJ9NZHC97u2bj	2013-08-14 10:18:19	2013-08-14 10:25:50	4	7	7	7	7	1	1	1	1	Deadly	2	2	2	2	4	2	26	4	2	5
R_4Hi5C8hGCcGa537	2013-08-14 10:28:54	2013-08-14 10:32:37	2	3	3	3	3	1	3	4	2.66667	powerful	1	1	1	1	4	1	21	1	3	4
R_aUUsQkxVyDqAAJf	2013-08-14 10:35:26	2013-08-14 10:45:01	2	7	7	6	6.66667	2	4	3	3	sharks	5	5	5	5	5	2	21	2	2	1
R_3KI2bYijwSBdQQl	2013-08-14 10:48:44	2013-08-14 10:53:28	6	4	4	4	4	4	3	4	3.66667	large	3	3	3	3	2	1	23	1	1	4
R_892tPcrtDe42Srj	2013-08-14 11:11:17	2013-08-14 11:15:28	4	2	5	5	4	3	4	3	3.33333	Strong	1	1	1	1	6	1	28	1	4	3
R_6otc9o9EtTlVDYp	2013-08-14 11:09:27	2013-08-14 11:16:29	1	1	1	1	1	6	7	5	6	Mesmerizing	1	1	1	1	5	2	21	4	1	2
R_bj80xD35i8Fzfa5	2013-08-14 11:17:45	2013-08-14 11:20:52	3	6	5	4	5	7	5	5	5.66667	Interesting	1	1	1	1	7	2	22	1	1	2
R_86oCgbHQrz8FeGF	2013-08-14 12:02:57	2013-08-14 12:06:41	5	6	7	6	6.33333	1	1	1	1	harmful	2	2	2	2	7	2	29	4	4	4
R_bjtLKE66axQzqC1	2013-08-14 12:14:23	2013-08-14 12:19:21	2	7	7	3	5.66667	4	5	7	5.33333	cunning	2	2	2	2	7	2	39	1	2	3
R_3CrUvmZgyzacPB3	2013-08-14 12:32:56	2013-08-14 12:38:54	1	7	7	7	7	1	1	1	1	horrifying	2	2	2	2	1	2	26	1	2	6
R_9HzWL9FU3SoM901	2013-08-14 12:40:09	2013-08-14 12:43:49	3	4	6	5	5	2	5	6	4.33333	Intense	3	2	3	3	7	1	28	3	1	2
R_czPNqOuSBpKSCC9	2013-08-14 13:16:21	2013-08-14 13:20:22	6	4	7	5	5.33333	2	6	6	4.66667	FEROCIOUS	2	2	2	2	5	1	26	2	2	2
R_6DtZwybjq8SbyaF	2013-08-14 13:12:23	2013-08-14 13:42:05	5	5	6	6	5.66667	2	4	3	3	hungry	3	3	3	3	5	2	19	1	1	5
R_0BTPDBip4edgmrP	2013-08-14 13:53:16	2013-08-14 13:56:01	6	7	7	7	7	1	4	5	3.33333	Ominous	2	2	2	2	6	2	25	1	1	2
R_blJjgZ3iJnYS9zn	2013-08-14 13:57:01	2013-08-14 14:01:31	2	6	6	6	6	4	4	4	4	Terrifying	2	2	2	2	6	1	39	1	4	4
R_0PArpaTP1UvCq0Z	2013-08-14 14:11:22	2013-08-14 14:18:49	1	6	6	6	6	3	5	5	4.33333	Carnivorous	2	2	2	2	7	2	26	1	1	2
R_aVSAlchJHMf6Imx	2013-08-14 14:40:32	2013-08-14 14:43:04	3	2	4	3	3	4	5	6	5	powerful	1	1	1	1	7	1	32	1	2	1
R_9mDw4UDxb9Xte05	2013-08-14 14:40:32	2013-08-14 14:44:33	4	7	5	2	4.66667	4	5	5	4.66667	Fearsome	2	2	2	2	7	2	30	1	2	2
R_82fUCzHIGKLnxUp	2013-08-14 15:05:37	2013-08-14 15:09:22	5	5	7	6	6	3	5	7	5	Powerfull	1	1	1	1	7	1	19	1	1	1
R_bq4gBdX30Yd08df	2013-08-14 15:58:03	2013-08-14 16:01:18	6	5	4	5	4.66667	4	6	5	5	Awesome	1	1	1	1	7	1	28	1	2	2
R_8xq8Ax7DnuW1hZ3	2013-08-14 16:04:28	2013-08-14 16:10:38	3	2	2	2	2	4	6	6	5.33333	misunderstood	1	4	4	4	6	1	23	1	2	2
R_6yAG7bAXMZFbfZb	2013-08-14 16:50:11	2013-08-14 16:53:20	4	7	7	7	7	1	1	1	1	Frightening	2	2	2	2	1	2	24	1	2	6
R_2tcprO2xKBhWLQN	2013-08-14 17:09:48	2013-08-14 17:13:16	1	5	5	3	4.33333	5	7	6	6	Agile	1	1	1	1	7	2	19	1	1	3
R_0pH1gBSn6MfaLfD	2013-08-14 17:14:09	2013-08-14 17:16:13	2	5	5	6	5.33333	3	3	3	3	Predatory	2	2	2	2	4	1	25	1	3	4
R_b3FGKPOu0pU2mqN	2013-08-14 17:12:22	2013-08-14 17:17:39	2	7	7	1	5	1	5	5	3.66667	maneaters	2	2	2	2	3	2	54	1	1	3
R_7WlmTsmlIYUDBGt	2013-08-14 17:19:43	2013-08-14 17:22:26	4	6	6	6	6	2	2	2	2	Big	3	3	3	3	7	1	28	2	2	2
R_9HQ31mletaSjW61	2013-08-14 17:28:21	2013-08-14 17:31:29	3	1	2	5	2.66667	4	7	6	5.66667	quiet	1	3	3	3	7	1	27	4	3	4
R_0ArjsH1gDbW4Pel	2013-08-14 17:28:54	2013-08-14 17:32:31	6	2	3	3	2.66667	5	7	6	6	majestic	1	1	1	1	5	1	28	2	3	2
R_9QZKZdvd5iRIo1n	2013-08-14 17:28:35	2013-08-14 17:32:52	5	6	7	2	5	1	4	2	2.33333	haunting	2	2	2	2	6	2	24	7	3	4
R_8oYFreE7S5SBQjz	2013-08-14 17:31:08	2013-08-14 17:35:17	3	5	4	5	4.66667	4	6	6	5.33333	Predatory	2	2	2	2	7	1	30	1	2	3
R_d0hTUNzcws0bvqR	2013-08-14 17:45:59	2013-08-14 17:54:18	2	7	7	5	6.33333	1	1	4	2	Large	3	3	3	3	1	2	43	1	2	4
R_9B7LBxODYPK2LyZ	2013-08-14 18:52:23	2013-08-14 18:56:06	5	6	6	6	6	1	1	1	1	mysterious	3	2	3	3	3	2	33	1	3	6
R_0ribYlO0fncdl2t	2013-08-14 19:02:46	2013-08-14 19:09:05	1	6	7	7	6.66667	1	2	4	2.33333	Deadly	2	2	2	2	4	2	40	2	3	5
R_6l2RLkbuV3kXk6p	2013-08-14 19:19:29	2013-08-14 19:25:20	4	5	6	5	5.33333	1	3	3	2.33333	hungry	3	3	3	3	7	2	49	1	3	2
R_3Xh3msYZTONX5o9	2013-08-14 19:45:58	2013-08-14 19:49:57	6	5	6	6	5.66667	2	6	6	4.66667	deadly	2	2	2	2	6	1	34	6	4	2
R_aeN1EgB2j4QQBrD	2013-08-14 19:54:19	2013-08-14 19:58:33	4	5	7	5	5.66667	2	4	4	3.33333	sleek	1	1	1	1	5	2	47	1	1	4
R_5ySXzY3BLXvHD0h	2013-08-14 19:56:17	2013-08-14 19:59:43	1	6	6	6	6	5	5	6	5.33333	Hidden	3	3	3	3	5	1	26	1	1	3
R_1NaRW0DsfUFyxKZ	2013-08-14 20:19:25	2013-08-14 20:29:18	3	7	7	7	7	3	3	3	3	big	3	3	3	3	5	2	28	1	3	4
R_cIrqDiIHVLiE9WR	2013-08-14 20:40:45	2013-08-14 20:44:20	5	6	6	7	6.33333	1	2	2	1.66667	Relentless	2	2	2	2	4	2	23	1	2	2
R_4GvrQJMWPL8IesB	2013-08-14 21:15:51	2013-08-14 21:19:12	6	6	6	6	6	4	5	5	4.66667	interesting	1	1	1	1	5	2	41	1	2	4
R_9QrDI7PRl89DR53	2013-08-14 21:21:10	2013-08-14 21:24:33	2	6	7	7	6.66667	2	1	1	1.33333	interesting, ominous, anticipation	5	5	5	5	2	2	28	2	1	3
R_8iRGgODH2aaUhlH	2013-08-14 21:25:19	2013-08-14 21:31:33	2	4	3	1	2.66667	5	7	7	6.33333	harmonious	1	1	1	1	6	2	62	1	1	5
R_43ffdJM846rDswZ	2013-08-14 22:12:59	2013-08-14 22:17:45	5	6	6	6	6	4	6	6	5.33333	misunderstood	1	4	4	4	7	1	48	1	2	4
R_9SmRWI9srGPWbtj	2013-08-14 22:17:20	2013-08-14 22:20:25	1	6	6	5	5.66667	3	6	6	5	powerful	1	1	1	1	7	1	36	4	2	2
R_eCEaVcONQAGjZd3	2013-08-14 22:56:43	2013-08-14 22:59:44	3	5	5	5	5	6	6	6	6	Different	3	3	3	3	5	2	19	4	1	3
R_6PZGi0VmTojwRKZ	2013-08-14 22:57:29	2013-08-14 23:02:30	4	6	6	5	5.66667	4	7	7	6	Swift	1	3	3	3	5	1	32	1	5	3
R_2c1iaUmE3Wj6V7f	2013-08-14 23:08:57	2013-08-14 23:12:31	6	2	7	7	5.33333	3	3	2	2.66667	mean	2	2	2	2	5	2	25	1	7	4
R_82rJEIf4KpFnF1b	2013-08-14 23:12:24	2013-08-14 23:17:35	3	7	6	7	6.66667	2	4	2	2.66667	mysterious	3	2	3	3	6	2	30	1	3	3
R_eEzGo9lXMvKpQQ5	2013-08-15 00:42:06	2013-08-15 00:47:14	5	6	5	3	4.66667	3	4	5	4	lurking	2	2	2	2	5	1	33	1	1	5
R_5cL8wl3yRgcU4EB	2013-08-15 01:56:26	2013-08-15 01:59:24	4	5	6	6	5.66667	3	4	5	4	Massive	1	3	3	3	6	2	27	4	2	3
R_8jOYm6YDyphWVlb	2013-08-15 04:00:01	2013-08-15 04:03:26	1	7	7	7	7	7	7	7	7	Majestic	1	1	1	1	7	1	30	4	1	2
R_b8dSh5Jf5iYLAUZ	2013-08-15 04:14:39	2013-08-15 04:19:33	2	7	7	7	7	7	7	7	7	predatory	2	2	2	2	5	1	50	1	1	4
R_aV3r3WzZQHV92fj	2013-08-15 04:42:14	2013-08-15 04:46:22	6	5	6	5	5.33333	2	4	5	3.66667	predatory	2	2	2	2	6	1	43	1	4	6
R_8GRBKoUrGjgFQFf	2013-08-15 04:57:30	2013-08-15 05:05:14	3	3	4	3	3.33333	4	5	6	5	Majestic	1	1	1	1	4	1	24	1	3	5
R_4UZUHdfB5Phr8CV	2013-08-15 05:30:46	2013-08-15 05:34:28	6	4	6	5	5	2	3	2	2.33333	aquatic	3	3	3	3	5	1	21	1	1	7
R_cZmJa5JIHMaBcMt	2013-08-15 05:32:45	2013-08-15 05:36:52	5	6	7	6	6.33333	2	5	4	3.66667	Dominant	4	1	4	4	4	1	26	2	2	4
R_24PRHUdtggZzAKV	2013-08-15 07:43:04	2013-08-15 07:48:51	2	7	6	6	6.33333	6	6	7	6.33333	Interesting	1	1	1	1	6	1	58	1	3	6
R_8bGdiM1Xil9Af8F	2013-08-15 08:07:23	2013-08-15 08:10:56	1	4	5	5	4.66667	3	4	6	4.33333	Funny	1	1	1	1	5	2	30	1	3	3
R_2bMmTwhjT3X7luR	2013-08-15 08:44:22	2013-08-15 08:47:34	4	6	7	7	6.66667	3	3	2	2.66667	Aggressive	2	2	2	2	6	1	31	1	1	3
R_51KXfCpsnCtaC8t	2013-08-15 09:08:37	2013-08-15 09:12:48	5	6	6	5	5.66667	3	3	4	3.33333	primitive	3	2	3	2	6	1	61	1	2	2
R_1MnpaXiEOAv2bJP	2013-08-15 09:37:03	2013-08-15 09:41:31	2	5	5	3	4.33333	4	4	4	4	wet	3	3	3	3	3	2	56	1	2	5
R_9RWohZtVRJQVhWZ	2013-08-15 09:43:26	2013-08-15 09:46:39	6	5	5	4	4.66667	5	6	5	5.33333	large	3	3	3	3	5	1	55	1	3	4
R_8k88Ml3ePgRDt3v	2013-08-15 10:03:06	2013-08-15 10:08:45	4	1	1	1	1	7	6	7	6.66667	Inspirational	1	1	1	1	6	2	26	3	2	2
R_56IbESikyO4O30F	2013-08-15 10:44:39	2013-08-15 10:49:17	1	4	5	4	4.33333	6	5	6	5.66667	smooth	1	1	1	1	5	2	37	1	3	3
R_e5MoMwnDTMsfxtj	2013-08-15 10:48:22	2013-08-15 10:52:04	3	6	6	6	6	6	6	6	6	Powerful	1	1	1	1	4	1	28	1	9	4
R_0TKAJFpDtGF65tH	2013-08-15 10:56:07	2013-08-15 10:59:20	2	2	2	1	1.66667	5	3	5	4.33333	tranquil	1	1	1	1	4	1	19	2	1	4
R_e4clNwmLKSoKGxL	2013-08-15 12:14:05	2013-08-15 12:17:53	5	7	7	5	6.33333	1	4	5	3.33333	Hungry	3	3	3	3	6	2	22	1	1	2
R_9YVGap2KqOznXal	2013-08-15 14:12:18	2013-08-15 14:16:08	6	5	6	5	5.33333	2	4	5	3.66667	harmful	2	2	2	2	6	2	52	1	2	2
R_6lKQAZqlHDvjFZ3	2013-08-15 14:15:37	2013-08-15 14:18:57	3	4	5	3	4	4	6	6	5.33333	powerful	1	1	1	1	5	2	24	1	2	6
R_3dUWJInClhTURLv	2013-08-15 16:01:41	2013-08-15 16:10:07	4	4	6	4	4.66667	1	7	7	5	Predator	2	2	2	2	5	2	27	1	2	3
R_6KGmow2LpvOd0TX	2013-08-15 16:22:09	2013-08-15 16:25:14	1	6	6	6	6	3	4	4	3.66667	deadly	2	2	2	2	4	2	33	2	2	2
R_4IMi7JLmsODMrcx	2013-08-15 16:28:09	2013-08-15 16:31:02	6	5	7	6	6	2	5	4	3.66667	evil	2	2	2	2	5	1	18	1	1	4
R_6Pd3iJAFcg7Gd5r	2013-08-15 16:33:27	2013-08-15 16:36:40	2	6	5	6	5.66667	2	3	5	3.33333	predatorial	2	2	2	2	5	2	19	4	5	4
R_3fOLfJP4RsiNlTD	2013-08-15 17:28:45	2013-08-15 17:31:20	4	7	7	7	7	2	2	2	2	Threatening	2	2	2	2	2	1	19	1	1	6
R_1RDx2lr42zLL8H3	2013-08-15 17:30:21	2013-08-15 17:37:35	1	7	7	5	6.33333	4	6	7	5.66667	dominating	2	2	2	2	2	1	61	2	2	2
R_6WLHrh28mieMpWl	2013-08-15 18:01:45	2013-08-15 18:05:48	3	4	4	2	3.33333	4	6	6	5.33333	Sleek	1	1	1	1	7	2	25	1	2	2
R_81frGZaOImOOM2p	2013-08-15 18:18:09	2013-08-15 18:21:16	5	5	6	7	6	2	2	2	2	Mean	2	2	2	2	5	1	25	1	3	1
R_5BDZBT1zFXfbHiB	2013-08-15 18:47:17	2013-08-15 18:50:36	3	2	5	2	3	4	2	7	4.33333	Powerful	1	1	1	1	5	1	25	1	1	4
R_3sfWqEuZCeJizJP	2013-08-15 19:03:02	2013-08-15 19:07:52	2	6	7	6	6.33333	1	5	6	4	unpredictable	2	2	2	2	7	1	28	2	3	4
R_6Rv62yP0EX7spvf	2013-08-15 19:38:15	2013-08-15 19:42:00	4	5	6	4	5	3	2	4	3	Silent	1	3	3	3	5	2	18	1	1	2
R_1NEfDirLRa9LQvX	2013-08-15 20:17:01	2013-08-15 20:21:40	1	7	7	6	6.66667	4	5	5	4.66667	intriging	1	1	1	1	6	1	30	1	1	5
R_byC0B0o0Trc1ATH	2013-08-15 20:35:05	2013-08-15 20:37:51	5	5	6	4	5	1	5	3	3	suspenseful	2	2	2	2	7	2	34	1	1	1
R_eJTmYnxEGE6dd65	2013-08-15 20:34:19	2013-08-15 20:38:40	6	7	7	7	7	1	1	1	1	ferocious	2	2	2	2	4	1	21	2	1	4
R_8wSxXWz6d2JOivr	2013-08-15 20:38:47	2013-08-15 20:44:00	4	1	1	1	1	6	6	6	6	cunning	2	2	2	2	4	2	56	1	3	2
R_0qQQMeu1IMS92TP	2013-08-15 21:10:29	2013-08-15 21:15:29	6	6	7	7	6.66667	1	4	5	3.33333	Bitey	2	2	2	2	7	1	26	1	2	4
R_3QnMJ7kGrhiBqSh	2013-08-15 21:20:03	2013-08-15 21:23:50	5	5	5	6	5.33333	4	6	7	5.66667	smooth	1	1	1	1	7	2		7	2	1
R_6G1ZzwmNMgsMK6V	2013-08-15 21:32:09	2013-08-15 21:35:11	1	1	4	4	3	4	6	5	5	Strong	1	1	1	1	5	1	20	1	2	5
R_5ous6nUb8ONYmyx	2013-08-15 21:57:57	2013-08-15 22:01:41	3	1	1	1	1	7	7	7	7	magestic	1	1	1	1	7	2	19	1	1	2
R_0dNcPDYcpatnbN3	2013-08-15 22:14:56	2013-08-15 22:18:57	2	4	6	4	4.66667	6	6	6	6	wiggly	2	3	2	2	6	1	24	1	3	4
R_8Hb714CoiQJKiah	2013-08-15 22:25:52	2013-08-15 22:31:08	4	5	7	6	6	1	1	1	1	big	3	3	3	3	3	1	29	4	3	5
R_410JvblyK4w09Fj	2013-08-15 22:34:24	2013-08-15 22:37:33	5	4	6	3	4.33333	5	4	7	5.33333	Fish.	3	3	3	3	5	1	31	1	2	5
R_eA1J9VdImYCHTlH	2013-08-15 22:41:24	2013-08-15 22:48:09	1	6	6	6	6	4	6	4	4.66667	predator	2	2	2	2	5	1	30	7	1	4
R_3CMFLu3NpOZD1t3	2013-08-16 00:14:31	2013-08-16 00:17:23	3	6	6	6	6	2	2	4	2.66667	predator	2	2	2	2	2	2	26	1	1	4
R_cN3UBRVkSqAjU5D	2013-08-16 06:43:14	2013-08-16 06:48:57	2	6	6	6	6	3	5	3	3.66667	Daunting	2	2	2	2	6	2	25	1	1	2
R_1LZStm2Z3geBkIR	2013-08-16 07:20:11	2013-08-16 07:22:46	6	7	7	6	6.66667	1	6	2	3	cool	1	1	1	1	5	1	28	1	3	1
R_9TZXMEgdgF6HORv	2013-08-16 07:33:48	2013-08-16 07:37:02	4	6	6	6	6	3	6	5	4.66667	animals	3	3	3	3	4	1	19	1	1	4
R_9KqWZ9p7d2ujEIl	2013-08-16 08:12:54	2013-08-16 08:17:31	5	5	7	7	6.33333	1	1	1	1	hunters	2	2	2	2	5	1	45	3	3	3
R_1LXjCZM6286IjT7	2013-08-16 08:41:30	2013-08-16 08:44:30	1	6	6	4	5.33333	4	5	5	4.66667	Killer	2	2	2	2	3	2	29	1	2	5
R_3jZo7kWhfHl07Vb	2013-08-16 08:48:49	2013-08-16 08:51:54	6	3	5	4	4	2	4	4	3.33333	powerful	1	1	1	1	5	2	33	1	3	2
R_3VqX9BPJXwQVFbv	2013-08-16 09:13:17	2013-08-16 09:16:44	3	2	2	1	1.66667	7	7	7	7	Calm	1	1	1	1	5	2	22	1	2	5
R_2uwVIfedvliEA4t	2013-08-16 09:16:22	2013-08-16 09:20:18	2	7	7	7	7	5	1	6	4	underwater	3	3	3	3	4	2	29	1	4	4
R_0Agqjdvmu4AhZHf	2013-08-16 09:25:48	2013-08-16 09:28:23	6	7	7	7	7	1	7	7	5	majestic	1	1	1	1	4	1	34	4	1	3
R_eyb6thkDkICuNc9	2013-08-16 09:47:55	2013-08-16 09:54:45	3	4	4	4	4	6	6	6	6	majestic	1	1	1	1	6	1	25	1	3	4
R_7ZDQGhDIgxWTz3n	2013-08-16 10:06:12	2013-08-16 10:09:12	4	5	5	6	5.33333	2	4	3	3	Territorial	2	3	2	2	1	1	19	1	1	4
R_74iCWUoxs7l4hFz	2013-08-16 10:30:26	2013-08-16 10:34:05	1	1	1	1	1	6	6	6	6	peaceful	1	1	1	1	5	2	33	1	3	2
R_0D25kEfwgkrvv1P	2013-08-16 11:53:44	2013-08-16 11:56:59	5	6	7	5	6	1	1	2	1.33333	Mean	2	2	2	2	7	1	34	1	2	5
R_3wQOQ0eWAqaPvwx	2013-08-16 11:45:14	2013-08-16 12:04:45	2	7	7	7	7	3	5	4	4	predator	2	2	2	2	6	1	46	1	1	6
R_bC5OOd0PJfqAiLr	2013-08-16 13:48:33	2013-08-16 13:51:57	3	2	3	1	2	5	6	7	6	majestic	1	1	1	1	6	1	20	1	1	4
R_dajNE3BzSZGVebb	2013-08-16 13:52:44	2013-08-16 13:56:43	5	6	7	6	6.33333	2	5	4	3.66667	Large	3	3	3	3	7	2	30	3	3	2
R_enfdvQVWS7ZsCoJ	2013-08-16 14:26:47	2013-08-16 14:34:04	6	2	3	3	2.66667	5	7	6	6	Powerful	1	1	1	1	7	1	29	3	1	3
R_3PKnxy0bOSMEOup	2013-08-16 14:33:47	2013-08-16 14:37:11	4	7	7	7	7	1	1	7	3	brutal	2	2	2	2	7	1	23	3	2	1
R_0uH3MH6jv9gm2rz	2013-08-16 16:03:11	2013-08-16 16:06:25	2	1	6	5	4	3	7	7	5.66667	sleek	1	1	1	1	7	2	28	1	1	1
R_1Sbow3KKfUiiHpr	2013-08-16 16:27:16	2013-08-16 16:31:47	1	7	7	6	6.66667	2	1	3	2	cold	3	3	3	3	4	2	49	1	4	6
R_8dm3huS7cF0XfKZ	2013-08-16 16:33:24	2013-08-16 16:36:39	6	7	6	1	4.66667	3	5	6	4.66667	Misunderstood	1	4	4	4	7	2	33	1	2	2
R_5c3x2FCpQWdac0R	2013-08-16 16:48:52	2013-08-16 16:52:50	4	7	5	5	5.66667	2	4	4	3.33333	large	3	3	3	3	7	2	29	1	1	4
R_cN1fHg0dEEnZO1n	2013-08-16 17:16:00	2013-08-16 17:21:49	5	6	5	5	5.33333	2	4	3	3	Haunting	2	2	2	2	3	2	29	1	4	5
R_9zdESoR9UH1xU0t	2013-08-16 18:20:52	2013-08-16 18:27:06	2	6	7	5	6	4	2	3	3	Suspensful	2	2	2	2	3	1	22	7	1	6
R_dgwLbSUnWyAlYfX	2013-08-16 19:05:07	2013-08-16 19:07:58	3	3	4	2	3	5	5	5	5	Fishy	3	3	3	3	5	1	18	1	1	4
R_b4lBWLpbj8oDRnT	2013-08-16 19:07:09	2013-08-16 19:10:06	1	6	7	7	6.66667	1	7	7	5	intersting	1	1	1	1	5	1	47	1	4	7
R_e8v7zpE6Pbb8sRf	2013-08-16 19:20:11	2013-08-16 19:24:32	1	7	7	7	7	1	4	5	3.33333	slippery	3	3	3	3	1	2	53	1	1	2
R_8rm3QmnhvK38ySp	2013-08-16 19:22:54	2013-08-16 19:27:20	3	6	6	5	5.66667	4	6	6	5.33333	deadly	2	2	2	2	5	1	21	4	1	3
R_d0bFIn3eZAEVnGB	2013-08-16 19:44:06	2013-08-16 19:47:55	4	6	5	4	5	3	4	6	4.33333	Carnivorous	2	2	2	2	6	1	22	4	2	3
R_7ZEghhkts0v2Qkt	2013-08-16 19:55:41	2013-08-16 19:59:11	5	6	7	4	5.66667	1	4	2	2.33333	fast	1	3	3	3	6	1	30	1	1	2
R_88QMc0EQ5XGpeSx	2013-08-16 20:06:10	2013-08-16 20:09:39	6	7	7	7	7	3	7	2	4	Violent	2	2	2	2	4	2	23	1	2	3
R_0JaAH7UM5HCm4Hr	2013-08-16 20:06:35	2013-08-16 20:10:31	2	4	5	5	4.66667	3	5	5	4.33333	tenacious	2	4	4	4	6	1	46	1	5	2
R_0uGWZ21OZBWzawl	2013-08-16 20:20:08	2013-08-16 20:25:17	6	5	6	3	4.66667	3	6	6	5	Predatory	2	2	2	2	7	2	26	1	2	2
R_4UXdmw44ydT5iId	2013-08-16 21:36:21	2013-08-16 21:39:54	4	6	5	3	4.66667	2	4	5	3.66667	aggressive	2	2	2	2	5	1	22	1	1	5
R_3WtI2lhoMPnX0c5	2013-08-16 21:43:19	2013-08-16 21:46:13	3	5	6	5	5.33333	6	5	6	5.66667	smart	1	1	1	1	6	1	33	4	7	4
R_0qS7OdWuavSSqH3	2013-08-16 21:43:15	2013-08-16 21:46:36	1	4	6	4	4.66667	4	6	6	5.33333	Bold	1	1	1	1	5	1	24	4	1	6
R_cYo4oBkVjR2kqYl	2013-08-16 21:44:19	2013-08-16 21:46:54	2	5	5	4	4.66667	4	5	5	4.66667	bitey	2	2	2	2	7	1	26	1	2	1
R_eLDuRFJrFyMmapv	2013-08-16 21:41:21	2013-08-16 21:47:09	5	6	7	5	6	1	1	1	1	tension	2	2	2	2	6	1	32	1	2	4
R_bBGtkRH4SK1Uobb	2013-08-16 21:44:38	2013-08-16 21:49:54	6	7	7	7	7	4	5	6	5	delicious	1	1	1	1	4	1	51	1	1	5
R_0NbgxHVfUm1Wqbj	2013-08-16 21:47:27	2013-08-16 21:50:49	2	7	7	4	6	1	1	1	1	Enemies	2	2	2	2	1	1	23	1	3	4
R_8eQhQX2YhCfzZVb	2013-08-16 21:50:36	2013-08-16 21:53:47	1	7	7	7	7	1	3	5	3	fierce	2	2	2	2	3	2	46	1	1	4
R_1TRGZgLZBlEDbmZ	2013-08-16 21:55:32	2013-08-16 21:58:52	3	7	7	6	6.66667	6	5	7	6	predatory	2	2	2	2	3	2	33	1	4	7
R_8vro7i8FTcu0ddH	2013-08-16 21:56:28	2013-08-16 21:59:38	1	6	4	6	5.33333	4	6	7	5.66667	efficient	1	1	1	1	7	2	31	4	7	2
R_9BPZ1DN821DqmZ7	2013-08-16 21:57:18	2013-08-16 22:01:05	4	6	5	6	5.66667	2	3	2	2.33333	ferocious	2	2	2	2	5	2	20	1	2	5
R_1ZVUKwkpw4oboYl	2013-08-16 21:56:35	2013-08-16 22:01:25	2	7	7	7	7	1	5	4	3.33333	frightening	2	2	2	2	3	2	49	1	3	6
R_0jFyEIaaDLEMFHT	2013-08-16 21:58:44	2013-08-16 22:02:46	6	7	7	6	6.66667	3	6	6	5	deadly	2	2	2	2	4	2	50	1	2	5
R_1ZH6LqWAekD107b	2013-08-16 22:02:33	2013-08-16 22:06:26	3	5	5	6	5.33333	4	5	6	5	fluid	3	3	3	3	6	1	29	4	4	4
R_dck1Ho2C9ieHTIp	2013-08-16 22:12:24	2013-08-16 22:16:43	5	4	5	3	4	2	4	2	2.66667	Dreadful	2	2	2	2	7	1	21	1	1	2
R_eVs3tRTygcu5VRP	2013-08-16 22:32:01	2013-08-16 22:34:41	4	3	3	3	3	5	5	5	5	motivational	1	1	1	1	3	1	20	4	2	4
R_cv7LUkAIje8prsV	2013-08-16 22:39:21	2013-08-16 22:42:04	6	4	6	3	4.33333	1	3	4	2.66667	intimidating	2	2	2	2	1	1	27	1	4	4
R_6fmOeEKs9fEZjsp	2013-08-16 22:37:05	2013-08-16 22:43:38	3	7	7	7	7	7	7	7	7	SWORM	5	3	5	5	6	2	29	1	1	4
R_4IVbG4c3gGROlMN	2013-08-16 23:43:51	2013-08-16 23:48:35	1	5	5	5	5	4	7	7	6	hungry	3	3	3	3	7	2	55	1	2	3
R_4T0bkKYChu9i1nf	2013-08-16 23:54:51	2013-08-16 23:58:42	5	7	7	7	7	1	5	7	4.33333	big	3	3	3	3	7	2	49	1	3	2
R_5yCzG0xBAxEmAyF	2013-08-16 23:59:59	2013-08-17 00:05:56	2	6	7	7	6.66667	1	1	1	1	ugly	2	2	2	2	2	2	30	3	1	5
R_0ezvQiU1A1lGJW5	2013-08-17 00:01:33	2013-08-17 00:08:36	2	7	7	5	6.33333	4	7	7	6	stealthy	2	2	2	2	7	2	47	2	3	4
R_eQkSda5HSPDIuVL	2013-08-17 01:21:56	2013-08-17 01:26:11	1	5	5	3	4.33333	4	5	6	5	Faithful	1	1	1	1	4	1	19	1	1	5
R_6sOwaxmag3bEn2Z	2013-08-17 01:23:01	2013-08-17 01:28:59	3	6	6	6	6	3	1	4	2.66667	fluid	3	3	3	3	6	1	23	4	7	4
R_73cOGpDfyJ7lk2N	2013-08-17 02:59:44	2013-08-17 03:02:43	5	5	4	5	4.66667	4	7	7	6	interesting	1	1	1	1	7	2	28	1	1	7
R_bJw8UJhYgVi3DaR	2013-08-17 04:20:39	2013-08-17 04:24:17	4	7	7	7	7	1	1	1	1	sharp teeth	5	5	5	5	4	2	30	1	2	3
R_cY1iJinThibK2KV	2013-08-17 05:39:23	2013-08-17 05:43:34	6	7	7	7	7	1	2	2	1.66667	large	3	3	3	3	5	2	37	1	4	3
R_esTKsaL3d5aLPp3	2013-08-17 06:21:49	2013-08-17 06:25:38	6	5	5	3	4.33333	2	5	2	3	Fishy	3	3	3	3	3	1	45	1	2	1
R_9HLspqPttuoV0mp	2013-08-17 07:45:14	2013-08-17 07:48:20	5	5	6	6	5.66667	2	3	2	2.33333	Vengeful	2	2	2	2	5	1	21	1	2	4
R_dm0pkTvrSeXnVBj	2013-08-17 08:39:50	2013-08-17 08:43:25	3	5	4	5	4.66667	3	5	5	4.33333	Perfect	1	1	1	1	7	1	22	1	3	4
R_eeY8psFsMMBFwYl	2013-08-17 09:23:43	2013-08-17 09:28:58	4	7	7	4	6	1	2	1	1.33333	fearsome	2	2	2	2	5	1	56	3	2	3
R_5Bmb2CYWY7AI5cF	2013-08-17 09:31:29	2013-08-17 09:38:05	1	5	5	6	5.33333	2	3	5	3.33333	Strong	1	1	1	1	4	1	22	1	2	3
R_3NIdaBbM8NvyF37	2013-08-17 10:30:28	2013-08-17 10:33:49	2	6	6	6	6	3	6	5	4.66667	Large	3	3	3	3	5	2	45	1	3	2
R_bww1Dn7TNQ7NJKB	2013-08-17 11:30:48	2013-08-17 11:35:17	1	1	3	4	2.66667	3	7	7	5.66667	Likeable	1	1	1	1	7	1	22	1	3	4
R_3VsCiW8mnMOpyex	2013-08-17 11:36:36	2013-08-17 11:40:48	6	5	6	5	5.33333	3	4	5	4	Aquatic	3	3	3	3	4	2	20	1	2	3
R_3w56GlchJFUAwnj	2013-08-17 12:30:52	2013-08-17 12:35:16	3	4	7	4	5	5	5	6	5.33333	unpredictable	2	2	2	2	6	2	22	1	3	3
R_4OWyLB1yPwwpkR7	2013-08-17 14:07:25	2013-08-17 14:10:09	5	4	4	5	4.33333	3	2	2	2.33333	unpredictable	2	2	2	2	4	1	27	4	1	4
R_a5j4vDWtJpvG6Et	2013-08-17 14:07:34	2013-08-17 14:10:29	3	6	6	4	5.33333	4	4	4	4	cool	1	1	1	1	5	1	20	4	5	4
R_bpIhDbD3PSy4khT	2013-08-17 14:07:01	2013-08-17 14:11:47	4	4	5	4	4.33333	1	1	1	1	Deadly	2	2	2	2	7	1	23	1	1	4
R_bCOL47zeMCKlV7n	2013-08-17 14:07:30	2013-08-17 14:12:02	5	6	6	5	5.66667	2	3	5	3.33333	fast	1	3	3	3	3	1	35	1	1	6
R_9TAAfdItPluzupT	2013-08-17 14:08:47	2013-08-17 14:12:04	2	1	1	1	1	6	6	6	6	Pretty	1	1	1	1	6	2	22	1	1	2
R_6ojEQwIJOxeDqdf	2013-08-17 14:07:50	2013-08-17 14:12:11	4	4	5	6	5	4	3	5	4	aggresive	2	2	2	2	6	1	27	1	2	5
R_afWt8lsRk9T9JZz	2013-08-17 14:08:11	2013-08-17 14:12:14	6	7	7	7	7	1	7	7	5	efficient	1	1	1	1	7	1	42	1	1	2
R_71hlcZU71sHNmGV	2013-08-17 14:09:57	2013-08-17 14:12:52	1	7	7	7	7	3	4	4	3.66667	Big	3	3	3	3	5	1	18	1	1	3
R_2ocG2kPohPnwH4N	2013-08-17 14:09:54	2013-08-17 14:13:21	6	5	7	5	5.66667	3	4	4	3.66667	Cold	3	3	3	3	5	2	27	1	2	1
R_6lEmX3YLP14hIUd	2013-08-17 14:10:15	2013-08-17 14:13:27	4	6	6	6	6	2	2	3	2.33333	Hunters	2	2	2	2	5	2	24	1	2	3
R_23PcQR2SDrxbpYx	2013-08-17 14:10:42	2013-08-17 14:14:12	3	5	6	2	4.33333	6	6	7	6.33333	Effortless	1	1	1	1	7	1	19	7	9	5
R_etD19cZjjNApyJv	2013-08-17 14:11:25	2013-08-17 14:14:22	5	7	7	5	6.33333	2	4	6	4	efficient	1	1	1	1	6	1	23	1	2	3
R_3UXYbWQlXAmuIlL	2013-08-17 14:12:35	2013-08-17 14:15:36	5	3	2	3	2.66667	6	7	7	6.66667	Soothing	1	1	1	1	3	1	23	3	2	2
R_9HR35BW3b4t3pCl	2013-08-17 14:12:54	2013-08-17 14:15:49	2	6	6	7	6.33333	2	5	4	3.66667	Ravenous	3	2	3	3	6	1	21	4	1	2
R_55q31bXmZTXmtlX	2013-08-17 14:12:16	2013-08-17 14:15:51	1	4	3	2	3	5	5	5	5	Streamlined	1	1	1	1	6	1	24	4	1	3
R_786ybORRFWJbUX3	2013-08-17 14:14:54	2013-08-17 14:19:17	3	5	5	3	4.33333	5	6	7	6	hungry	3	3	3	3	7	2	37	1	1	2
R_3KStMsKlMfRaB81	2013-08-17 14:17:25	2013-08-17 14:21:49	6	7	7	7	7	1	2	2	1.66667	hungry	3	3	3	3	5	1	42	3	1	4
R_eghUK75PKVW7gDH	2013-08-17 14:19:29	2013-08-17 14:23:11	2	2	4	3	3	5	5	5	5	intelligent	1	1	1	1	6	2	28	1	2	1
R_7VRgqj6BXjxK26F	2013-08-17 14:19:18	2013-08-17 14:23:38	1	5	5	5	5	6	6	6	6	intelligent	1	1	1	1	5	2	34	1	4	4
R_1FzEv29P35WYFtr	2013-08-17 14:21:14	2013-08-17 14:25:26	4	5	6	7	6	1	2	3	2	Frightening	2	2	2	2	5	1	51	1	1	3
R_8GNamR8eiVbWgHX	2013-08-17 14:25:00	2013-08-17 14:28:24	3	3	3	2	2.66667	5	4	7	5.33333	Powerful	1	1	1	1	4	1	33	3	3	2
R_5dWyfirFFw4I81D	2013-08-17 14:24:14	2013-08-17 14:28:34	2	6	5	5	5.33333	3	5	4	4	powerful	1	1	1	1	5	1	19	1	3	3
R_8JiRjEC1HqB6VcV	2013-08-17 14:28:59	2013-08-17 14:31:48	6	4	6	5	5	3	6	5	4.66667	streamlined	1	1	1	1	5	1	21	1	1	3
R_es9VbvUi6OZHswZ	2013-08-17 14:28:28	2013-08-17 14:31:52	4	5	5	6	5.33333	4	2	4	3.33333	Intriguing	1	1	1	1	6	1	29	1	3	3
R_6Viotjoarl1TZvT	2013-08-17 14:31:09	2013-08-17 14:34:22	1	6	6	2	4.66667	5	7	5	5.66667	deadly	2	2	2	2	5	1	21	2	3	2
R_3Quy26KzKJGpFCl	2013-08-17 14:31:21	2013-08-17 14:34:47	5	7	6	6	6.33333	3	5	5	4.33333	Weird	2	2	2	2	3	1	19	1	1	2
R_2cmLTWZNMVreXDD	2013-08-17 14:32:28	2013-08-17 14:36:42	6	6	7	7	6.66667	4	5	5	4.66667	Majestic	1	1	1	1	6	1	29	1	3	3
R_cuaQQLK4XGmuwnz	2013-08-17 14:33:36	2013-08-17 14:39:06	2	2	5	2	3	3	5	5	4.33333	Cautious	2	1	1	1	6	1	25	1	2	4
R_e8uVaoOgBIzmlLL	2013-08-17 14:39:41	2013-08-17 14:42:16	5	4	7	6	5.66667	1	3	2	2	Terrifying	2	2	2	2	7	1	24	3	2	1
R_aWC8H1ySUg0pCXb	2013-08-17 14:35:24	2013-08-17 14:44:01	3	7	7	7	7	7	7	7	7	EVIL	2	2	2	2	5	1	62	1	2	4
R_6u6yxbvOLP42FRr	2013-08-17 14:46:20	2013-08-17 14:49:14	4	5	4	4	4.33333	5	6	5	5.33333	Misunderstood	1	4	4	4	7	1	26	1	2	2
R_cTOyJZTbsNvCgjH	2013-08-17 14:45:59	2013-08-17 14:49:50	1	5	4	3	4	5	6	5	5.33333	smart	1	1	1	1	7	2	23	1	4	2
R_1NvstZjvP9vNhyt	2013-08-17 14:46:43	2013-08-17 14:50:22	2	6	5	5	5.33333	3	3	5	3.66667	Deadly	2	2	2	2	3	2	28	1	1	2
R_cuUwWCAYKlQwgYZ	2013-08-17 14:44:50	2013-08-17 14:50:28	1	5	6	5	5.33333	5	7	6	6	Large	3	3	3	3	7	1	33	1	1	5
R_9RXfBztteJvykYd	2013-08-17 14:50:20	2013-08-17 14:53:29	5	7	6	5	6	1	3	2	2	tense	2	2	2	2	6	1	27	1	1	2
R_bBMfKKWHwCwYlRr	2013-08-17 14:58:03	2013-08-17 15:01:28	4	7	7	7	7	1	3	4	2.66667	Animalistic	2	2	2	2	5	1	28	1	1	2
R_6sw7zHhU7swYJtb	2013-08-17 14:57:20	2013-08-17 15:02:05	6	7	7	7	7	1	1	1	1	big	3	3	3	3	6	2	59	1	2	7
R_41RhtMdMbg79PTv	2013-08-17 14:59:10	2013-08-17 15:03:31	3	3	4	2	3	5	6	6	5.66667	collective	1	3	1	1	5	1	23	1	2	5
R_3kjA9kcBIERB2Tz	2013-08-17 15:00:33	2013-08-17 15:03:39	2	5	4	2	3.66667	5	7	6	6	calm	1	1	1	1	6	2	22	4	3	5
R_0wWzWE8YKM5bjGR	2013-08-17 15:01:30	2013-08-17 15:07:08	3	7	7	5	6.33333	4	6	5	5	Frightening	2	2	2	2	6	1	30	3	2	3
R_bjX7Lk0AodDvTTv	2013-08-17 15:09:27	2013-08-17 15:13:15	4	7	7	5	6.33333	2	5	5	4	Calculating	2	2	2	2	7	1	30	1	2	4
R_8qc9LKM7maTJGvP	2013-08-17 15:13:03	2013-08-17 15:17:02	5	6	6	6	6	1	6	6	4.33333	primal	3	3	3	3	7	1	25	1	2	2
R_0v9lphQuCm55xMp	2013-08-17 15:16:09	2013-08-17 15:21:06	1	3	2	1	2	7	7	7	7	Amazing	1	1	1	1	5	2	22	2	1	3
R_0MzL1RQlHkdF4UZ	2013-08-17 15:17:41	2013-08-17 15:23:09	5	7	7	6	6.66667	3	2	3	2.66667	fish	3	3	3	3	1	1	55	1	3	6
R_0qZw9rdJXb8tORf	2013-08-17 15:20:29	2013-08-17 15:27:12	1	4	5	3	4	4	5	7	5.33333	ferocious	2	2	2	2	7	1	24	3	1	5
R_dm5P13w1yS49Otv	2013-08-17 15:28:29	2013-08-17 15:31:28	4	5	6	5	5.33333	2	5	5	4	Frightening	2	2	2	2	5	1	34	1	2	4
R_bp99XfCEH1LgIGV	2013-08-17 15:33:24	2013-08-17 15:36:36	6	6	7	7	6.66667	3	3	6	4	Mean	2	2	2	2	1	1	24	2	1	5
R_dcBorUHmDNQjeYt	2013-08-17 15:37:45	2013-08-17 15:41:23	2	4	4	4	4	4	4	5	4.33333	tough	2	2	2	2	5	1	53	1	2	5
R_6GrPyr84JLxfX9j	2013-08-17 15:45:49	2013-08-17 15:49:50	3	1	6	6	4.33333	7	7	7	7	Amazing	1	1	1	1	5	1	31	1	3	1
R_1Rjz4r03FTqaAi9	2013-08-17 15:48:58	2013-08-17 15:52:43	4	2	3	4	3	3	5	6	4.66667	exciting	1	1	1	1	7	1	26	1	2	5
R_8zRlVoHZwpm3PrD	2013-08-17 15:50:46	2013-08-17 15:54:18	2	5	6	3	4.66667	2	5	5	4	powerful	1	1	1	1	5	2	20	1	1	2
R_bxsPemaBHfpw3FX	2013-08-17 15:53:19	2013-08-17 15:56:59	3	4	4	1	3	7	7	7	7	flowing	3	3	3	3	5	1	25	3	2	1
R_0VXrILSxQfWNLff	2013-08-17 16:08:14	2013-08-17 16:12:16	1	4	7	4	5	5	6	5	5.33333	Elegant	1	1	1	1	5	1	21	1	3	6
R_9RXAzaKeb8mkge1	2013-08-17 16:15:36	2013-08-17 16:18:48	6	7	6	6	6.33333	3	3	2	2.66667	Stealthy	2	2	2	2	5	2	18	4	1	3
R_3CbPqghoeqArrNP	2013-08-17 16:16:59	2013-08-17 16:20:20	5	2	3	2	2.33333	2	3	4	3	Wild	2	2	2	2	5	1	23	1	1	1
R_d7r0xMkgUSDMAPb	2013-08-17 16:22:57	2013-08-17 16:27:01	6	7	7	7	7	1	3	4	2.66667	Toothsome	1	3	1	1	3	1	38	1	2	3
R_7OI0Tww6AN3NKkd	2013-08-17 16:24:36	2013-08-17 16:27:28	4	5	5	5	5	2	2	5	3	Fast	1	3	3	3	5	1	22	1	2	3
R_5cqQLZTfnsRA5O5	2013-08-17 16:25:04	2013-08-17 16:27:37	5	4	6	5	5	5	6	5	5.33333	cool	1	1	1	1	5	1	21	1	1	4
R_6Vdnmlm7HoQqBk9	2013-08-17 16:26:56	2013-08-17 16:30:00	1	2	3	2	2.33333	7	7	7	7	amazing, social, united, caring	5	5	5	5	6	1	35	1	3	3
R_0CKr05UTVHXLyND	2013-08-17 16:24:19	2013-08-17 16:31:24	3	7	7	7	7	5	6	6	5.66667	interesting	1	1	1	1	7	1	24	1	2	3
R_8iU6ThRK3o394Pj	2013-08-17 16:35:07	2013-08-17 16:40:18	2	7	7	7	7	1	1	1	1	carnivorous	2	2	2	2	6	1	18	4	1	4
R_cwF1r3KnRSNJBop	2013-08-17 16:45:22	2013-08-17 16:48:06	2	6	6	5	5.66667	2	6	5	4.33333	ruthless	2	2	2	2	3	1	25	1	4	5
R_0cfM7HFBotUVg5n	2013-08-17 16:49:28	2013-08-17 16:53:05	1	7	7	7	7	1	5	7	4.33333	beautiful	1	1	1	1	4	1	52	1	3	2
R_6FFu29nLNO4a4f3	2013-08-17 16:50:40	2013-08-17 16:55:34	4	1	1	1	1	6	5	6	5.66667	fantasy, adventure	5	5	5	5	7	1	27	4	1	4
R_6sVJdOynaLSPuQJ	2013-08-17 16:57:00	2013-08-17 16:59:48	3	4	6	6	5.33333	4	5	5	4.66667	Frightening	2	2	2	2	6	1	20	1	3	6
R_3aqtvqnlmwNfMIB	2013-08-17 17:05:12	2013-08-17 17:13:06	6	6	5	5	5.33333	2	4	4	3.33333	hungry	3	3	3	3	5	2	21	1	2	3
R_9vEj0clrbbbre4Z	2013-08-17 17:19:08	2013-08-17 17:24:13	5	5	6	5	5.33333	1	2	2	1.66667	terrifying	2	2	2	2	4	1	20	4	1	4
R_6fA9BVKTTd9os17	2013-08-17 17:29:40	2013-08-17 17:32:45	6	7	7	7	7	1	5	6	4	Hungry	3	3	3	3	4	2	36	1	2	3
R_cAMqIc0g0DxYhY9	2013-08-17 17:27:50	2013-08-17 17:34:44	4	7	6	6	6.33333	2	1	2	1.66667	huge	3	3	3	3	5	2	40	1	4	5
R_eRp6FxedL9C3KJv	2013-08-17 17:31:20	2013-08-17 17:34:45	2	4	6	5	5	1	5	4	3.33333	Hunters	2	2	2	2	5	1	39	1	5	5
R_0exF3W0bBDsflQh	2013-08-17 17:30:39	2013-08-17 17:35:12	1	7	7	7	7	3	7	7	5.66667	Fearsome	2	2	2	2	7	1	31	1	2	2
R_0AkLqzxj2yZPiER	2013-08-17 17:37:40	2013-08-17 17:41:25	5	6	5	4	5	4	4	2	3.33333	cute	1	1	1	1	5	2	25	1	1	3
R_8laVpEVXhXGnhHL	2013-08-17 17:39:23	2013-08-17 17:44:29	3	6	6	6	6	4	7	7	6	Agile	1	1	1	1	7	1	30	1	2	6
R_cGBQrCbTo32xlaJ	2013-08-17 17:42:19	2013-08-17 17:45:24	6	7	7	7	7	1	1	2	1.33333	terrible	2	2	2	2	1	2	21	1	1	4
R_7PC29ApOOKle9P7	2013-08-17 17:52:56	2013-08-17 17:55:08	1	3	5	3	3.66667	6	4	4	4.66667	Demonic	2	2	2	2	5	2	24	1	4	3
R_ctGsEzzOg8AK11j	2013-08-17 17:55:51	2013-08-17 17:59:18	3	1	2	2	1.66667	6	6	6	6	Unique	1	1	1	1	5	1	21	4	1	3
R_bq5GcCZkg46AQYd	2013-08-17 18:11:46	2013-08-17 18:15:05	5	7	7	7	7	1	3	1	1.66667	mean	2	2	2	2	1	1	28	1	3	6
R_74Dot8kGuLpXOBf	2013-08-17 18:18:54	2013-08-17 18:23:18	4	6	7	7	6.66667	2	5	5	4	hungry	3	3	3	3	5	1	44	1	3	3
R_agAHJWRQAGFox4p	2013-08-17 18:25:12	2013-08-17 18:28:15	6	3	3	2	2.66667	4	6	2	4	Misunderstood	1	4	4	4	7	1	25	1	1	2
R_3sjQ1u4loDh0SYl	2013-08-17 18:22:34	2013-08-17 18:28:23	2	4	6	3	4.33333	5	6	5	5.33333	Intimidating	2	2	2	2	7	2	22	1	1	2
R_3VmcUSbX9FVyuLH	2013-08-17 18:34:11	2013-08-17 18:37:36	1	5	5	4	4.66667	2	5	5	4	diverse	1	3	3	3	7	2	26	1	1	1
R_4NhAOt9fykBELAx	2013-08-17 18:39:29	2013-08-17 18:42:36	4	6	7	6	6.33333	3	4	6	4.33333	Powerful	1	1	1	1	6	1	30	1	4	3
R_b934lzyQIreC1s9	2013-08-17 18:50:36	2013-08-17 18:54:31	3	4	5	4	4.33333	4	5	5	4.66667	Sleek	1	1	1	1	5	1	31	1	2	4
R_e3cVMFVezZGkCLb	2013-08-17 19:16:09	2013-08-17 19:21:24	5	7	6	4	5.66667	2	2	3	2.33333	ferocious	2	2	2	2	4	1	37	1	4	6
R_6hfVyDQex8eTRJ3	2013-08-17 19:26:57	2013-08-17 19:30:36	2	7	7	7	7	1	4	4	3	fiersome	2	2	2	2	4	1	32	1	3	4
R_4GRpmzO6snl4jmR	2013-08-17 19:34:14	2013-08-17 19:37:13	3	3	7	5	5	4	7	7	6	majestic	1	1	1	1	6	1	22	3	1	7
R_aWDsjVkfRKP2Zp3	2013-08-17 19:34:20	2013-08-17 19:40:36	6	5	5	5	5	4	3	4	3.66667	shy	1	3	3	3	4	2	25	1	4	2
R_cVj2O2FOsOubQkR	2013-08-17 19:50:49	2013-08-17 19:53:20	1	7	5	5	5.66667	2	5	4	3.66667	big	3	3	3	3	5	1	27	4	2	3
R_d7ooPh4GLcR41vL	2013-08-17 20:04:25	2013-08-17 20:07:55	5	5	6	5	5.33333	2	2	4	2.66667	scary	2	2	2	2	4	1	20	4	1	4
R_dmNQeqW79IJHz7L	2013-08-17 20:10:27	2013-08-17 20:13:11	2	3	5	5	4.33333	5	6	6	5.66667	badass	2	2	2	2	4	1	20	4	1	4
R_efDLYNJCffBibXf	2013-08-17 20:10:35	2013-08-17 20:13:36	4	4	3	3	3.33333	4	4	5	4.33333	menacing	2	2	2	2	7	1	21	1	1	3
R_bxzUrVh8pZ42g4t	2013-08-17 20:18:07	2013-08-17 20:20:42	1	6	6	6	6	1	3	2	2	big	3	3	3	3	5	2	23	1	2	1
R_4HprLrkjxwNln6J	2013-08-17 20:19:14	2013-08-17 20:23:15	5	3	5	4	4	2	7	6	5	Frightening, interesting	5	5	5	5	6	2	22	3	2	3
R_dn9YSDsV5ruLHI9	2013-08-17 20:20:14	2013-08-17 20:25:02	6	7	6	6	6.33333	1	4	4	3	huge	3	3	3	3	2	2	51	1	1	4
R_8AkDGFAB9innpiJ	2013-08-17 20:21:20	2013-08-17 20:25:37	2	7	7	7	7	2	5	3	3.33333	Stealthy	2	2	2	2	7	1	33	1	4	3
R_868g5alqNeo5X1z	2013-08-17 20:21:18	2013-08-17 20:26:27	4	6	6	3	5	4	5	5	4.66667	threatening	2	2	2	2	6	2	25	1	2	4
R_79Dk4O1vbNW46CV	2013-08-17 20:24:35	2013-08-17 20:28:22	3	5	5	5	5	4	4	5	4.33333	Malicious	2	2	2	2	5	2	18	1	3	4
R_3VnVXuiazlvmX3v	2013-08-17 20:29:07	2013-08-17 20:33:56	5	7	7	7	7	1	2	2	1.66667	Ferocious	2	2	2	2	1	1	40	4	3	2
R_a60OQGiPgJpzhDn	2013-08-17 20:33:31	2013-08-17 20:36:38	6	1	5	2	2.66667	6	7	7	6.66667	Awesome	1	1	1	1	7	1	26	1	1	4
R_79Ty0imostu63cx	2013-08-17 20:35:17	2013-08-17 20:38:55	1	1	1	1	1	6	6	6	6	Majestic	1	1	1	1	5	1	33	1	1	2
R_8H3s6KEQMU98DxX	2013-08-17 20:43:54	2013-08-17 20:47:12	4	7	7	7	7	1	1	2	1.33333	Frightening	2	2	2	2	5	1	21	1	1	1
R_8Cc5e2yv1SXwLjv	2013-08-17 20:58:18	2013-08-17 21:01:30	3	5	4	6	5	4	7	7	6	predator	2	2	2	2	7	1	32	1	2	1
R_819qnnDNjtf50vX	2013-08-17 20:58:58	2013-08-17 21:02:55	2	7	7	6	6.66667	1	5	7	4.33333	MENACING	2	2	2	2	4	1	24	1	1	6
R_9vrzogH4gWF6Upn	2013-08-17 21:11:48	2013-08-17 21:14:37	4	6	7	6	6.33333	5	6	6	5.66667	BIG	3	3	3	3	6	2	24	1	2	6
R_1SypsjBZSMCMnsx	2013-08-17 21:20:13	2013-08-17 21:23:08	1	6	3	3	4	3	5	5	4.33333	misunderstood	1	4	4	4	7	2	26	1	1	1
R_6F3PXIQGkUsOnzv	2013-08-17 21:21:59	2013-08-17 21:28:23	6	5	3	3	3.66667	4	4	1	3	intresting	1	1	1	1	7	1	20	1	1	4
R_9GH41omkmSg2Ojj	2013-08-17 21:41:30	2013-08-17 21:48:47	5	7	7	7	7	1	3	6	3.33333	menacing	2	2	2	2	5	2	38	1	4	2
R_dpCg73bQbanRT01	2013-08-17 21:55:11	2013-08-17 22:00:06	3	5	6	5	5.33333	4	5	4	4.33333	fearsome	2	2	2	2	4	1	20	4	1	3
R_3ghtRkmALlgdhlj	2013-08-17 21:56:24	2013-08-17 22:02:24	3	6	5	5	5.33333	2	3	4	3	Instinctive	1	3	3	3	6	1	26	1	4	4
R_8rjHx0g2s6TQxaB	2013-08-17 22:19:33	2013-08-17 22:23:04	6	6	7	7	6.66667	2	3	3	2.66667	stupid	2	2	2	2	5	2	31	2	1	2
R_2sno8cMK6r6Mccd	2013-08-17 22:20:26	2013-08-17 22:23:47	5	6	6	4	5.33333	3	4	5	4	deadly	2	2	2	2	6	1	28	1	2	4
R_blsIo2Dcp4U6He5	2013-08-17 22:30:44	2013-08-17 22:33:42	4	6	7	7	6.66667	1	3	2	2	deadly	2	2	2	2	7	1	18	4	5	2
R_41juN7IWfyNkoo5	2013-08-17 22:32:22	2013-08-17 22:35:51	2	6	4	7	5.66667	5	6	3	4.66667	Cool	1	1	1	1	7	1	24	1	1	3
R_7V6Dh1KjInXyVoN	2013-08-17 22:37:20	2013-08-17 22:40:21	1	5	4	3	4	5	6	5	5.33333	Interesting	1	1	1	1	5	1	20	3	2	3
R_ePAjfnj9A0KRe4Z	2013-08-17 22:55:58	2013-08-17 22:58:51	1	2	3	1	2	6	6	6	6	Majestic	1	1	1	1	5	1	24	4	1	2
R_9t0CwA7pQFfbfwN	2013-08-17 23:12:19	2013-08-17 23:20:23	6	5	6	6	5.66667	3	3	3	3	misunderstood	1	4	4	4	7	1	30	1	1	4
R_cT0rFYyb2QhVc0J	2013-08-17 23:23:39	2013-08-17 23:27:10	3	4	2	1	2.33333	6	6	6	6	Epic	1	1	1	1	3	2	22	2	1	1
R_5tMjGwQXXTjCma1	2013-08-17 23:33:12	2013-08-17 23:36:58	2	6	6	5	5.66667	5	6	5	5.33333	Slow-moving	3	3	3	3	3	1	25	1	2	4
R_6mx9vNm4EdcPb5X	2013-08-17 23:53:30	2013-08-17 23:57:29	4	7	7	7	7	1	1	1	1	killer	2	2	2	2	5	1	43	4	3	5
R_6Fh07TXQdFDVwMZ	2013-08-18 00:00:10	2013-08-18 00:05:35	5	3	6	6	5	3	6	6	5	intelligent	1	1	1	1	7	2	59	1	1	1
R_81GYi9WOuuTdiW9	2013-08-17 23:59:43	2013-08-18 00:06:06	2	2	5	2	3	4	6	6	5.33333	Relaxing	1	1	1	1	7	1	47	3	7	1
R_1UhyY5JrD8MpNop	2013-08-18 00:02:37	2013-08-18 00:06:17	3	3	3	2	2.66667	5	7	6	6	quiet	1	3	3	3	5	2	20	1	1	3
R_aflZtfszX8EQQ4Z	2013-08-18 00:02:59	2013-08-18 00:07:07	6	6	7	6	6.33333	4	3	4	3.66667	large	3	3	3	3	2	2	40	2	2	2
R_25gmaUwj0lSdX5H	2013-08-18 00:12:57	2013-08-18 00:16:21	5	5	5	4	4.66667	2	5	5	4	Strong	1	1	1	1	6	1	23	1	2	1
R_0xLviYW1b2ajuDP	2013-08-18 00:26:09	2013-08-18 00:29:03	4	6	7	7	6.66667	4	6	4	4.66667	powerful	1	1	1	1	7	1	20	1	2	3
R_3w2lc2C9NQFiWZT	2013-08-18 00:43:44	2013-08-18 00:47:21	1	5	3	4	4	5	5	5	5	Big	3	3	3	3	7	1	23	1	1	2
R_1ZUtNosetejrBUF	2013-08-18 00:43:31	2013-08-18 00:48:42	3	7	7	6	6.66667	1	6	7	4.66667	Powerful	1	1	1	1	5	1	48	1	1	7
R_2n2RAtZcvwqJUyh	2013-08-18 01:26:27	2013-08-18 01:31:07	6	2	6	6	4.66667	5	6	6	5.66667	Intresting	1	1	1	1	3	1	33	1	2	3
R_bQOLbNWlc1fUARL	2013-08-18 01:53:04	2013-08-18 01:56:00	5	5	5	5	5	2	4	5	3.66667	agile	1	1	1	1	6	1	29	2	2	3
R_8qBLPbKKtzxCL2J	2013-08-18 01:59:17	2013-08-18 02:03:07	1	4	4	4	4	4	5	5	4.66667	communal	2	1	3	3	5	1	23	1	1	3
R_0MzcFnOqMvflIoZ	2013-08-18 01:59:57	2013-08-18 02:03:10	4	2	5	7	4.66667	3	7	6	5.33333	awesome	1	1	1	1	7	1	27	1	1	4
R_6VgXgUDjHcQNcDb	2013-08-18 02:33:49	2013-08-18 02:36:46	2	1	1	3	1.66667	5	5	5	5	boring	2	2	2	2	7	1	20	1	4	1
R_cGALLZoEpWsbp9H	2013-08-18 05:17:39	2013-08-18 05:21:57	1	3	2	2	2.33333	7	7	7	7	angelic	1	1	1	1	6	1	28	2	1	5
R_3yNlIpIAtmuzezH	2013-08-18 06:19:52	2013-08-18 06:23:35	4	7	4	4	5	2	4	4	3.33333	adapted	1	1	1	1	7	2	20	1	1	1
R_0UpdUvBgtNAk5OR	2013-08-18 06:25:56	2013-08-18 06:29:41	6	4	5	7	5.33333	1	4	3	2.66667	Relentless	2	2	2	2	5	1	28	1	3	3
R_d4LVCGpaywGh3Hn	2013-08-18 07:03:46	2013-08-18 07:08:30	3	1	1	1	1	6	6	4	5.33333	mesmerizing	1	1	1	1	7	1	22	1	1	2
R_egmpubFcX09fZOZ	2013-08-18 08:28:01	2013-08-18 08:38:00	2	1	4	5	3.33333	7	7	7	7	majestic, amazing, powerful, fierce, strong, agile	5	5	5	5	7	1	21	1	1	1
R_3l7V7A8E15hCqSF	2013-08-18 08:40:17	2013-08-18 08:45:40	5	1	4	1	2	5	6	6	5.66667	Sturdy	1	1	1	1	7	2	51	1	2	2
R_3wtqo60emn8P7iB	2013-08-18 08:48:09	2013-08-18 08:51:07	4	3	2	2	2.33333	5	4	5	4.66667	complex	2	3	3	3	7	2	37	2	2	3
R_0dnkD298i1PKCTr	2013-08-18 08:45:18	2013-08-18 08:51:22	1	3	5	5	4.33333	3	5	5	4.33333	mesmerizing	1	1	1	1	2	1	27	1	3	1
R_aWNGoQhrLdYTuVT	2013-08-18 09:19:27	2013-08-18 09:22:55	5	7	7	7	7	1	1	1	1	Predator	2	2	2	2	7	1	23	1	2	3
R_9ZVYeWshCxiklyR	2013-08-18 09:29:11	2013-08-18 09:33:53	6	7	7	7	7	3	3	1	2.33333	diversity	3	3	3	3	3	2	30	1	4	2
R_aXfk4Q5F9JEQ64l	2013-08-18 09:43:44	2013-08-18 09:47:09	2	7	6	6	6.33333	2	4	3	3	unpredictable	2	2	2	2	5	1	19	1	4	5
R_73S5Mm1uYLtxkot	2013-08-18 09:55:51	2013-08-18 09:59:17	3	6	5	5	5.33333	3	3	4	3.33333	Primitive	3	2	3	2	3	1	42	1	4	3
R_bwt5p1KFsj3bCDz	2013-08-18 10:03:21	2013-08-18 10:06:21	4	4	6	6	5.33333	2	5	5	4	Exhilarating	1	1	1	1	5	1	20	1	1	4
R_bj7P5LhJgssLFdj	2013-08-18 10:03:00	2013-08-18 10:09:18	5	4	6	5	5	4	6	6	5.33333	endangered	3	2	5	5	7	1	35	1	3	1
R_9yFNOLuI4QefBf7	2013-08-18 10:20:37	2013-08-18 10:25:53	3	5	6	2	4.33333	6	7	7	6.66667	lithe	1	1	1	1	6	2	49	1	2	6
R_8IepGUCj0g27Bpr	2013-08-18 10:31:38	2013-08-18 10:35:39	1	4	6	4	4.66667	4	4	6	4.66667	fluid	3	3	3	3	6	1	25	1	6	2
R_01AJaRHCu6tNxDD	2013-08-18 10:58:58	2013-08-18 11:02:21	6	7	7	7	7	1	6	1	2.66667	predator	2	2	2	2	5	1	28	1	2	2
R_7Vu8Pv7FEigI30V	2013-08-18 11:10:30	2013-08-18 11:18:17	2	6	4	5	5	2	4	3	3	Mysterious	3	2	3	3	5	1	20	1	1	5
R_57QU5FFZfROamyx	2013-08-18 11:34:03	2013-08-18 11:36:41	4	6	5	5	5.33333	2	6	6	4.66667	Misunderstood	1	4	4	4	7	1	26	1	3	4
R_3ZWp8iO0lMVMDxX	2013-08-18 11:45:01	2013-08-18 11:49:18	5	5	7	4	5.33333	5	6	7	6	Bold	1	1	1	1	6	2	34	1	4	4
R_9GZl6r5A0YV3lMV	2013-08-18 11:46:38	2013-08-18 11:50:28	1	2	5	3	3.33333	5	6	7	6	majestic	1	1	1	1	5	1	26	1	3	4
R_bpFEyidxroKXvCJ	2013-08-18 11:38:34	2013-08-18 11:53:51	3	5	6	4	5	2	3	3	2.66667	Violent	2	2	2	2	4	2	29	2	4	3
R_9M6dNST1oSJwjOJ	2013-08-18 11:58:32	2013-08-18 12:01:44	2	7	6	4	5.66667	2	5	7	4.66667	Eerie	2	2	2	2	6	1	42	1	4	2
R_9nMGTOb9pEl3vUx	2013-08-18 12:15:42	2013-08-18 12:20:38	1	6	6	5	5.66667	5	6	6	5.66667	serene	1	1	1	1	5	1	37	1	3	3
R_0JpwKPjA3zZZt5P	2013-08-18 12:28:42	2013-08-18 12:32:45	2	6	6	7	6.33333	4	2	5	3.66667	deadly	2	2	2	2	4	1	21	1	2	7
R_79giL06hSkfAW7X	2013-08-18 12:30:40	2013-08-18 12:39:18	3	4	4	4	4	6	4	6	5.33333	Interesting	1	1	1	1	7	1	25	1	1	4
R_6KW1eKk6JRGKgxn	2013-08-18 12:39:58	2013-08-18 12:45:34	4	7	7	7	7	2	6	6	4.66667	strong	1	1	1	1	5	1	37	1	6	6
R_9Fj2ZytFRnRH90F	2013-08-18 12:45:55	2013-08-18 12:48:44	6	7	7	7	7	1	2	1	1.33333	Deadly	2	2	2	2	4	2	26	4	9	4
R_eyRDlogVZ0G9s2x	2013-08-18 12:47:38	2013-08-18 12:50:33	6	6	7	7	6.66667	2	5	2	3	Ferocious	2	2	2	2	6	1	27	4	2	3
R_6qUQk0m2J5DhqG9	2013-08-18 12:56:59	2013-08-18 13:00:43	3	4	5	5	4.66667	3	7	4	4.66667	Dynamic	1	1	1	1	6	1	18	1	1	3
R_5dIBDsyNCUQWo5v	2013-08-18 12:55:22	2013-08-18 13:01:46	2	5	3	5	4.33333	5	4	4	4.33333	sleek	1	1	1	1	7	2	26	1	2	3
R_0jmm00GTrPXE9Qp	2013-08-18 13:00:04	2013-08-18 13:04:01	1	1	3	1	1.66667	4	4	4	4	togetherness	1	3	1	1	4	2	24	1	2	7
R_74flLBol6GdtNrL	2013-08-18 12:51:19	2013-08-18 13:20:31	5	4	3	2	3	3	3	3	3	Misunderstood	1	4	4	4	6	1	22	1	1	2
R_1XqI5UlLQaIxhwF	2013-08-18 13:29:13	2013-08-18 13:33:27	4	7	7	7	7	1	5	5	3.66667	predatory	2	2	2	2	7	2	32	1	1	4
R_2n8I7Mh9tixZm8R	2013-08-18 13:38:18	2013-08-18 13:41:38	1	6	6	6	6	1	4	6	3.66667	intimidating	2	2	2	2	4	1	40	1	3	4
R_bvCFMHEgBziVCCx	2013-08-18 13:40:59	2013-08-18 13:44:38	6	4	6	5	5	3	5	4	4	Ravenous	3	2	3	3	5	1	28	1	1	2
R_0CiEjr7ty9O0rYN	2013-08-18 13:44:25	2013-08-18 13:48:51	3	5	7	5	5.66667	3	5	6	4.66667	Intelligent	1	1	1	1	5	1	22	1	1	3
R_af0bMEDjCaP5jgN	2013-08-18 13:49:19	2013-08-18 13:52:17	5	4	5	2	3.66667	3	6	6	5	smart	1	1	1	1	7	1	30	1	1	2
R_8CATqy4XpcukMN7	2013-08-18 14:48:03	2013-08-18 14:51:22	4	6	7	6	6.33333	2	3	3	2.66667	Harmful	2	2	2	2	5	2	19	1	3	1
R_d6h1r5g3jqMpISF	2013-08-18 14:49:53	2013-08-18 14:52:58	2	6	5	6	5.66667	3	6	6	5	Gray	3	3	3	3	4	2	28	1	2	3
R_1M8tvTtsTC2pqGV	2013-08-18 15:10:06	2013-08-18 15:15:11	5	5	7	7	6.33333	1	3	2	2	Brooding	2	2	2	2	7	1	31	1	2	3
R_3lSuyuYvQNpbAsR	2013-08-18 15:16:40	2013-08-18 15:21:29	1	6	6	5	5.66667	3	4	5	4	Powerful	1	1	1	1	6	2	29	3	2	2
R_3scWkowB1rG4Vi5	2013-08-18 15:22:25	2013-08-18 15:27:08	4	4	6	5	5	2	2	4	2.66667	bite	2	2	2	2	4	2	26	1	2	2
R_8q2zHODLdrWPqhT	2013-08-18 15:25:13	2013-08-18 15:31:30	3	5	5	4	4.66667	3	5	5	4.33333	Determined	1	1	1	1	7	1	57	1	3	6
R_eRutZah0QsljEhL	2013-08-18 15:50:36	2013-08-18 15:53:19	6	6	6	6	6	2	2	2	2	hungry	3	3	3	3	2	1	21	1	1	5
R_3yH6SCDb3Yw2bSR	2013-08-18 15:51:49	2013-08-18 15:57:47	2	1	1	1	1	7	7	7	7	inspirational	1	1	1	1	7	1	30	4	2	1
R_0SuoqUwdbUo6HJ3	2013-08-18 15:53:54	2013-08-18 15:58:28	5	7	6	5	6	5	7	7	6.33333	sleek	1	1	1	1	7	1	52	1	4	1
R_6S7BPF8PpI4AXZj	2013-08-18 15:56:59	2013-08-18 16:02:04	2	7	6	7	6.66667	4	5	6	5	predator	2	2	2	2	5	1	58	1	4	4
R_5ij2Cs1D6xrwiKF	2013-08-18 16:13:45	2013-08-18 16:16:51	4	6	6	6	6	1	2	3	2	aquatic	3	3	3	3	5	1	21	3	1	3
R_6ViVUgNnA0pg3iJ	2013-08-18 16:18:46	2013-08-18 16:21:58	6	7	7	6	6.66667	1	5	1	2.33333	big	3	3	3	3	5	1	23	1	6	5
R_3wr7Pb4duvg3pjv	2013-08-18 16:26:00	2013-08-18 16:29:50	1	7	5	4	5.33333	3	3	5	3.66667	interesting	1	1	1	1	5	2	28	1	1	2
R_018U9dj0G0jW1lH	2013-08-18 16:33:40	2013-08-18 16:39:32	6	7	7	7	7	1	2	4	2.33333	ruthless	2	2	2	2	4	2	26	1	2	6
R_6o3ucKk6pVn7D4V	2013-08-18 16:38:06	2013-08-18 16:40:27	2	6	6	6	6	4	4	3	3.66667	Dangerous	2	2	2	2	4	1	25	1	2	2
R_0uKfzrTDocFmFvv	2013-08-18 16:42:02	2013-08-18 16:47:06	4	1	1	1	1	7	7	7	7	Encouraging	1	1	1	1	7	2	27	4	4	4
R_8JmIj08HA0MOhc9	2013-08-18 16:44:34	2013-08-18 16:48:08	5	5	7	6	6	2	3	3	2.66667	menacing	2	2	2	2	4	2	46	1	3	5
R_0l9v2grPlxSgKkl	2013-08-18 16:59:12	2013-08-18 17:02:30	1	3	5	3	3.66667	4	6	7	5.66667	hungry	3	3	3	3	6	1	39	1	7	4
R_1O0K2IDsATsSnYh	2013-08-18 17:01:48	2013-08-18 17:05:11	3	6	6	5	5.66667	4	5	5	4.66667	Carnivore	2	2	2	2	5	2	28	1	4	7
R_bel7zb5RuYOQhN3	2013-08-18 17:24:36	2013-08-18 17:27:53	2	7	5	1	4.33333	3	5	6	4.66667	Foreboding	2	2	2	2	7	1	22	1	2	4
R_5in5LrHTTlobL2B	2013-08-18 17:24:46	2013-08-18 17:30:54	4	7	7	7	7	1	4	4	3	threatening	2	2	2	2	5	2	38	2	6	1
R_cNsYErK5VKg6HaZ	2013-08-18 17:29:46	2013-08-18 17:33:38	1	2	1	1	1.33333	7	7	7	7	strong	1	1	1	1	7	2	29	2	2	2
R_9QYiAkYdyWLMQh7	2013-08-18 18:09:07	2013-08-18 18:12:50	5	6	6	6	6	2	4	6	4	intimidating	2	2	2	2	4	1	43	4	3	5
R_3ruu93osOHzFQlT	2013-08-18 18:31:55	2013-08-18 18:35:19	6	7	7	5	6.33333	3	3	6	4	hungry	3	3	3	3	6	1	28	1	5	5
R_25f6CPPQVDBEWAl	2013-08-18 18:50:01	2013-08-18 18:57:39	5	7	7	7	7	1	5	4	3.33333	ferocious	2	2	2	2	7	2	41	1	1	7
R_8qQqRwWp7NZ2uMJ	2013-08-18 18:56:49	2013-08-18 19:02:35	2	5	5	3	4.33333	4	4	4	4	sensationalized	2	3	2	2	7	2	26	1	1	2
R_08IoSadqm1NMNH7	2013-08-18 18:59:27	2013-08-18 19:05:56	4	5	6	6	5.66667	2	2	2	2	terrifying	2	2	2	2	7	1	49	1	3	3
R_cNloYXbCwOLkj7n	2013-08-18 19:06:15	2013-08-18 19:09:17	6	5	4	5	4.66667	3	5	6	4.66667	Overrated	2	2	2	2	6	1	20	1	2	3
R_6KXjnYfN5ccspeZ	2013-08-18 19:45:42	2013-08-18 19:50:29	1	1	1	1	1	7	7	7	7	awesome	1	1	1	1	6	2	39	1	7	5
R_9AoTkfwpjD77n4V	2013-08-18 19:48:14	2013-08-18 19:52:05	3	2	4	3	3	5	6	6	5.66667	Serene	1	1	1	1	5	1	33	4	4	3
R_82q9MGhV95t1BI1	2013-08-18 19:57:44	2013-08-18 20:00:17	2	6	6	6	6	1	4	2	2.33333	grey	3	3	3	3	4	1	22	1	3	3
R_2osjyKRPUoBkdUN	2013-08-18 20:05:55	2013-08-18 20:10:34	3	7	7	7	7	2	3	5	3.33333	INTIMIDATING	2	2	2	2	5	2	59	1	2	1
R_b2fecd572fkVky1	2013-08-18 20:21:08	2013-08-18 20:24:20	1	2	2	2	2	5	6	5	5.33333	Unified	1	1	1	1	5	1	21	4	1	5
R_4I61EsKe38b6XFb	2013-08-18 21:11:47	2013-08-18 21:15:39	4	4	6	6	5.33333	2	5	5	4	ravenous	3	2	3	3	7	1	37	1	1	2
R_7ZIH0tedQOvuOJT	2013-08-18 21:13:53	2013-08-18 21:16:51	5	5	5	3	4.33333	3	2	2	2.33333	Intimidating	2	2	2	2	5	2	21	1	1	1
R_3yptEQxG0XjoGCV	2013-08-18 21:33:33	2013-08-18 21:39:37	2	6	7	6	6.33333	5	7	7	6.33333	Sensitive	2	4	4	4	7	1	46	1	3	7
R_cIon8AaZOyF3N8V	2013-08-18 21:48:52	2013-08-18 21:53:38	6	6	3	2	3.66667	4	7	7	6	misrepresented	2	3	3	3	7	2	41	1	2	2
R_0Of1gqLnsogArhX	2013-08-18 22:19:44	2013-08-18 22:23:32	1	4	3	4	3.66667	5	7	7	6.33333	Powerful	1	1	1	1	7	1	27	1	3	4
R_8ix5aguEaU74Y9T	2013-08-18 23:24:52	2013-08-18 23:30:17	3	5	5	3	4.33333	7	6	5	6	LOVE IT	5	5	5	5	7	2	32	4	4	4
R_3l6ugLbqoJpyRa5	2013-08-18 23:34:20	2013-08-18 23:38:40	4	5	6	6	5.66667	3	2	2	2.33333	Bloodthirsty	2	2	2	2	6	1	24	1	2	3
R_cYgQo992YKxpxpb	2013-08-18 23:42:44	2013-08-18 23:48:15	1	7	7	7	7	1	1	1	1	sharp-teethed	2	3	3	3	2	2	40	1	3	6
R_domp0qsTihkiz8p	2013-08-19 00:49:20	2013-08-19 00:57:07	5	5	5	4	4.66667	1	5	3	3	electric	1	3	1	1	5	1	52	1	2	3
R_el0r3G4y7WGdM6V	2013-08-19 00:58:16	2013-08-19 01:04:15	3	4	6	3	4.33333	1	6	7	4.66667	gray	3	3	3	3	7	2	35	2	1	4
R_eVUn7tiwUKe17wN	2013-08-19 02:19:58	2013-08-19 02:24:07	2	7	7	7	7	6	7	7	6.66667	hungry	3	3	3	3	3	2	48	1	4	3
R_9AXH5LQwbRuT3QV	2013-08-19 03:01:18	2013-08-19 03:04:04	6	7	6	7	6.66667	2	1	5	2.66667	Wet	3	3	3	3	7	1	25	1	2	5
R_2sfLkg4wi7lrUd7	2013-08-19 04:57:34	2013-08-19 05:00:49	5	6	7	5	6	3	5	4	4	mysterious	3	2	3	3	7	2	23	1	1	2
R_bslpttgH4dFGewd	2013-08-19 05:47:49	2013-08-19 05:51:30	3	4	6	7	5.66667	3	7	5	5	Unique	1	1	1	1	6	2	24	1	2	2
R_0kZn8CfGD5dEk8R	2013-08-19 06:08:46	2013-08-19 06:13:42	1	6	6	5	5.66667	3	3	4	3.33333	Quiet	1	3	3	3	4	1	26	1	3	3
R_6MeptpSBHHqvWUB	2013-08-19 07:19:02	2013-08-19 07:23:02	2	4	7	6	5.66667	3	6	7	5.33333	Powerful	1	1	1	1	7	1	26	1	2	4
R_8Drylgn4E5iklc9	2013-08-19 07:23:49	2013-08-19 07:27:45	6	7	7	7	7	1	4	5	3.33333	threatening	2	2	2	2	4	1	65	1	4	5
R_a9tT8sZIsC5SNuZ	2013-08-19 07:24:25	2013-08-19 07:28:09	4	4	4	2	3.33333	2	6	5	4.33333	wonderous	1	1	1	1	7	1	29	1	2	2
R_8GQmwDwgIbxS4JL	2013-08-19 07:46:42	2013-08-19 07:50:21	2	6	6	4	5.33333	3	5	5	4.33333	Unified	1	1	1	1	5	1	25	1	2	3
R_3dR1ZBztqQ2p01f	2013-08-19 08:17:59	2013-08-19 08:20:52	5	5	5	6	5.33333	2	5	4	3.66667	Majestic	1	1	1	1	6	2	22	1	1	2
R_5d04MnpPoLqyxTv	2013-08-19 08:24:09	2013-08-19 08:28:27	6	7	7	5	6.33333	3	5	7	5	Predators	2	2	2	2	6	2	40	1	3	3
R_8psQmRHwCSzcbGZ	2013-08-19 09:13:53	2013-08-19 09:19:38	4	5	6	2	4.33333	4	2	4	3.33333	survivors	1	3	1	1	2	1	64	1	2	6
R_019ZXWztrTcAisl	2013-08-19 09:46:55	2013-08-19 09:51:22	3	1	3	1	1.66667	7	7	7	7	lively	1	1	1	1	6	2	32	4	3	6
R_bBF81KSvFzP8cDP	2013-08-19 09:53:59	2013-08-19 09:57:31	1	3	4	3	3.33333	4	5	5	4.66667	Massive	1	3	3	3	6	1	27	1	2	2
R_9TdwFW0m3X3vXQ9	2013-08-19 10:03:25	2013-08-19 10:08:21	4	4	7	7	6	1	2	1	1.33333	deadly	2	2	2	2	6	2	53	2	3	6
R_8x1VECp7s10UGwt	2013-08-19 10:31:04	2013-08-19 10:35:41	5	7	7	7	7	1	3	3	2.33333	Hungry	3	3	3	3	1	2	27	1	2	4
R_ezdA6fweuwWengV	2013-08-19 10:57:31	2013-08-19 11:02:41	2	6	5	4	5	4	5	5	4.66667	Carnivore	2	2	2	2	6	2	51	1	3	5
R_0IpmCK7RuHeYnWt	2013-08-19 11:58:03	2013-08-19 12:00:40	3	6	6	5	5.66667	5	6	5	5.33333	predatory	2	2	2	2	4	1	19	1	1	2
R_aaY9HsGez6OYiYl	2013-08-19 12:04:55	2013-08-19 12:12:39	6	5	7	4	5.33333	3	5	6	4.66667	Sleek	1	1	1	1	5	1	32	1	2	2
R_cGWW9QJM5tJJbAV	2013-08-19 12:20:59	2013-08-19 12:24:34	6	6	6	6	6	2	4	1	2.33333	Large	3	3	3	3	4	2	19	1	1	5
R_6JqWvVqwIUKiO8t	2013-08-19 12:21:08	2013-08-19 12:25:53	1	1	1	1	1	7	6	6	6.33333	social	1	1	1	1	7	1	29	1	2	1
R_eEc3POBIA0RgooB	2013-08-19 13:17:21	2013-08-19 13:21:08	1	4	1	5	3.33333	6	7	7	6.66667	Majestic	1	1	1	1	7	1	22	1	1	4
R_4Jk0hOcIGvr4jnn	2013-08-19 13:42:56	2013-08-19 13:47:26	2	7	7	5	6.33333	4	6	5	5	predatory	2	2	2	2	6	2	41	1	2	2
R_9QWFQrESiBYlgNf	2013-08-19 14:23:13	2013-08-19 14:26:04	3	7	7	7	7	1	1	5	2.33333	Terrifying	2	2	2	2	5	1	21	1	1	4
R_3RbLDXYz9yZ44Zv	2013-08-19 14:20:50	2013-08-19 14:26:32	4	6	6	6	6	2	2	2	2	disturbing	2	2	2	2	5	2	27	3	2	2
R_8ex5SBazFduJLQV	2013-08-19 14:25:03	2013-08-19 14:28:27	5	6	7	6	6.33333	2	1	2	1.66667	fierce	2	2	2	2	1	2	31	1	1	4
R_0OCpSY8YXcGIIwR	2013-08-19 14:43:18	2013-08-19 14:47:44	3	7	7	6	6.66667	3	4	5	4	frightening	2	2	2	2	3	2	42	1	4	7
R_5tqNl1eNpGMPvQF	2013-08-19 14:52:47	2013-08-19 14:56:05	4	1	1	1	1	7	7	6	6.66667	Soothing	1	1	1	1	7	2	24	2	1	4
R_dogW3RTcjmR9ICV	2013-08-19 16:02:08	2013-08-19 16:05:14	6	6	6	4	5.33333	3	6	1	3.33333	Quiet	1	3	3	3	5	1	24	3	3	4
R_9T8GWIheNlEi2eF	2013-08-19 16:20:10	2013-08-19 16:22:54	5	7	7	7	7	4	7	7	6	Ancient	3	3	3	3	7	1	32	1	2	2
R_0Ai44odRd1U2FqB	2013-08-19 16:21:20	2013-08-19 16:29:08	2	4	4	4	4	4	5	4	4.33333	Interesting	1	1	1	1	7	1	25	1	1	3
R_6xps7KVX7hkWqWx	2013-08-19 16:57:27	2013-08-19 17:04:07	1	6	6	5	5.66667	4	5	6	5	Terrifying	2	2	2	2	3	1	30	1	3	3
R_6S7eN7X27lD8zWZ	2013-08-19 17:17:52	2013-08-19 17:23:14	5	6	6	3	5	1	4	4	3	sinister	2	2	2	2	6	2	36	1	6	2
R_0CEYbVCOR8Xh273	2013-08-19 17:28:56	2013-08-19 17:32:02	1	2	6	2	3.33333	6	5	6	5.66667	Lovely	1	1	1	1	5	2	20	3	1	4
R_aW3WQ2ZxN3BLC1n	2013-08-19 17:31:15	2013-08-19 17:35:44	2	7	7	4	6	4	2	6	4	cold blooded	2	2	2	2	1	2	45	1	1	4
R_bl166UpGmuUAbwp	2013-08-19 17:51:32	2013-08-19 17:55:33	6	3	7	4	4.66667	5	6	6	5.66667	Hungry	3	3	3	3	6	2	29	1	1	4
R_3qFxeBx5VVmdBVH	2013-08-19 18:04:28	2013-08-19 18:07:45	3	2	7	2	3.66667	7	7	7	7	haunting	2	2	2	2	7	2	38	1	1	2
R_eKYav03b5SagGXj	2013-08-19 18:10:32	2013-08-19 18:14:34	4	6	6	6	6	1	2	2	1.66667	Large	3	3	3	3	4	2	27	1	2	5
R_5ATbupHwoYAesCN	2013-08-19 18:14:33	2013-08-19 18:20:34	3	2	5	5	4	5	7	7	6.33333	misunderstood	1	4	4	4	6	2	60	1	1	4
R_3UXRojbStp036gB	2013-08-19 18:38:41	2013-08-19 18:42:50	6	5	4	4	4.33333	4	3	5	4	villanized	2	2	2	2	6	2	20	4	1	1
R_0V5zzOGU6AeY6Bn	2013-08-19 18:56:11	2013-08-19 19:00:33	2	5	6	7	6	2	5	2	3	Hungry	3	3	3	3	7	2	25	1	1	5
R_e598hAAjklF6a7b	2013-08-19 19:08:44	2013-08-19 19:14:18	5	7	7	7	7	1	4	5	3.33333	Threatening	2	2	2	2	4	2	30	2	2	2
R_6nWBmgbk0i1vX1z	2013-08-19 19:13:11	2013-08-19 19:19:19	1	7	7	7	7	4	4	7	5	moving	1	3	3	3	7	2	63	1	4	3
R_9yjBR3WbwvklmPX	2013-08-19 19:56:24	2013-08-19 20:00:01	4	6	6	6	6	2	2	2	2	bloodthirsty	2	2	2	2	6	2	18	4	1	2
R_eM2LioAKJ8prqEl	2013-08-19 19:58:34	2013-08-19 20:02:37	4	7	7	5	6.33333	3	4	2	3	large	3	3	3	3	1	2	30	1	3	3
R_bCoezV0S4enjOGp	2013-08-19 20:19:32	2013-08-19 20:23:06	2	6	7	7	6.66667	3	2	4	3	Predatory	2	2	2	2	1	1	44	1	3	3
R_bl8NJVDjaymDBaZ	2013-08-19 20:26:58	2013-08-19 20:30:14	3	4	6	7	5.66667	2	4	4	3.33333	Bloodthirsty	2	2	2	2	1	1	30	2	1	7
R_40lNpxSSUZcvZ4h	2013-08-19 20:36:54	2013-08-19 20:40:07	6	7	7	7	7	1	7	1	3	predator	2	2	2	2	4	1	21	1	3	4
R_4NGp3oogJrLfSsJ	2013-08-19 21:15:43	2013-08-19 21:18:49	1	5	5	6	5.33333	4	7	6	5.66667	predatory	2	2	2	2	7	2	30	1	2	2
R_bIVWwfHxbIJmxMx	2013-08-19 21:47:31	2013-08-19 21:53:59	4	7	7	6	6.66667	1	3	2	2	deadly	2	2	2	2	3	2	35	1	2	7
R_3Ug1ctvRsg9mcLP	2013-08-19 22:26:47	2013-08-19 22:30:56	6	4	5	2	3.66667	2	3	2	2.33333	menacing	2	2	2	2	5	2	30	1	1	2
R_2h2jeTr8YE5egND	2013-08-19 22:32:50	2013-08-19 22:37:23	2	6	7	5	6	2	3	4	3	mysterious	3	2	3	3	5	1	40	1	7	5
R_cClc233Q2M2dhnn	2013-08-19 22:52:48	2013-08-19 22:56:08	3	2	6	2	3.33333	3	4	4	3.66667	packs	3	3	3	3	4	1	21	1	2	6
R_5BVnqGwdoESBMzP	2013-08-19 22:52:33	2013-08-19 22:57:26	1	1	2	3	2	6	7	7	6.66667	sleek	1	1	1	1	1	1	33	1	2	4
R_eA43MSfjNBYJ62p	2013-08-19 23:41:17	2013-08-19 23:45:02	5	7	6	6	6.33333	1	2	2	1.66667	Unpredictable	2	2	2	2	7	1	28	1	1	2
R_cuxgr1RPiv81eCx	2013-08-20 00:52:54	2013-08-20 00:58:36	4	6	5	5	5.33333	3	5	5	4.33333	voracious	2	2	2	2	4	1	40	1	2	5
R_72qTydTnBjpdUfr	2013-08-20 04:34:33	2013-08-20 04:39:17	2	5	6	3	4.66667	5	4	5	4.66667	elegant	1	1	1	1	4	2	42	1	2	5
R_3rdxKrAi8Q1TLeJ	2013-08-20 05:33:36	2013-08-20 05:36:48	6	4	7	6	5.66667	1	5	5	3.66667	Fast	1	3	3	3	6	2	34	1	3	2
R_5yU9oVgO81zc5md	2013-08-20 06:14:00	2013-08-20 06:17:56	3	1	3	3	2.33333	5	7	6	6	efficient	1	1	1	1	7	1	43	1	2	4
R_3IxhEvi4bpT6xrT	2013-08-20 06:28:43	2013-08-20 06:31:32	5	6	6	3	5	3	4	2	3	deadly	2	2	2	2	5	1	29	1	2	2
R_834erWoE3MaYthj	2013-08-20 06:33:25	2013-08-20 06:37:38	4	7	6	4	5.66667	1	2	3	2	Hungry	3	3	3	3	6	2	24	1	1	4
R_1zxp3T3a0IJqkXb	2013-08-20 06:34:50	2013-08-20 06:39:15	2	4	6	4	4.66667	3	7	7	5.66667	Gray	3	3	3	3	6	2	48	1	3	5
R_9QAqlnO3eQBbv4V	2013-08-20 06:37:50	2013-08-20 06:40:35	6	5	7	6	6	4	5	6	5	Slimy	2	3	2	2	7	1	29	4	3	6
R_elgWZYYeOtyKjKB	2013-08-20 06:37:32	2013-08-20 06:40:36	1	4	6	5	5	2	5	6	4.33333	Elegant	1	1	1	1	6	1	25	1	3	1
R_0U61aBK5JNFP4z3	2013-08-20 06:38:01	2013-08-20 06:41:16	5	5	6	6	5.66667	1	5	5	3.66667	fierce	2	2	2	2	5	1	25	1	2	5
R_6xSn91wGVUq5lBz	2013-08-20 06:38:44	2013-08-20 06:41:28	1	5	5	5	5	6	6	6	6	Majestic	1	1	1	1	6	1	24	1	1	2
R_3Igg067XzhZUkHX	2013-08-20 06:37:59	2013-08-20 06:43:06	3	3	2	2	2.33333	3	2	4	3	intimidating	2	2	2	2	4	2	21	2	1	3
R_9Smvkix8LagXwRD	2013-08-20 06:40:07	2013-08-20 06:43:10	4	6	5	4	5	2	5	2	3	Fast	1	3	3	3	7	1	29	1	2	1
R_7PvMw4UbyOjDZLn	2013-08-20 06:40:42	2013-08-20 06:43:36	5	5	7	7	6.33333	4	6	6	5.33333	Predators	2	2	2	2	6	1	27	1	1	4
R_cI1SkzxfDyCiSTH	2013-08-20 06:40:50	2013-08-20 06:44:09	6	7	7	3	5.66667	4	6	6	5.33333	Efficient	1	1	1	1	6	1	28	1	3	5
R_0C9FAR7fV10j2JL	2013-08-20 06:40:49	2013-08-20 06:44:13	2	7	7	5	6.33333	2	7	5	4.66667	Deadly	2	2	2	2	5	1	40	1	3	2
R_3IDSNNoCTDbPGXX	2013-08-20 06:38:15	2013-08-20 06:44:41	3	6	7	5	6	2	7	6	5	strong	1	1	1	1	4	2	49	1	4	3
R_3Pr2XQiQA9bH7wh	2013-08-20 06:46:36	2013-08-20 06:50:09	1	1	1	1	1	7	1	7	5	Misunderstood	1	4	4	4	7	1	23	1	2	1
R_6gLCR1MboM6gaYl	2013-08-20 06:46:49	2013-08-20 06:51:01	4	7	7	7	7	4	5	1	3.33333	Kindness	1	1	1	1	4	2	23	2	4	4
R_5oiVU9LphxBfk5D	2013-08-20 06:47:09	2013-08-20 06:52:44	3	1	4	1	2	3	6	4	4.33333	Interesting	1	1	1	1	4	1	23	1	1	4
R_5mZYYsJqhDfN7Gl	2013-08-20 06:51:32	2013-08-20 06:54:06	2	4	5	4	4.33333	3	5	4	4	Strong	1	1	1	1	5	1	33	1	1	3
R_9vsMxQaXkMdPAR7	2013-08-20 06:52:15	2013-08-20 06:56:39	5	6	5	5	5.33333	2	4	4	3.33333	frightening	2	2	2	2	2	1	28	1	3	3
R_6P7mvHQhy9xxOD3	2013-08-20 06:53:45	2013-08-20 06:56:55	6	5	6	5	5.33333	3	5	3	3.66667	Predatory	2	2	2	2	6	1	20	1	1	4
R_cIK9ToLM8DFXhgF	2013-08-20 06:54:24	2013-08-20 06:57:19	5	5	6	5	5.33333	1	4	3	2.66667	silent	1	3	3	3	6	1	24	4	1	4
R_bwTkwzFQIu8BFc1	2013-08-20 06:54:13	2013-08-20 06:57:44	3	4	5	3	4	5	6	5	5.33333	Nonconfrontational	1	1	1	1	6	1	24	1	2	4
R_aXdsf0IHYJuupZH	2013-08-20 06:57:23	2013-08-20 07:00:01	4	4	3	4	3.66667	3	6	6	5	Big	3	3	3	3	6	1	26	1	3	3
R_0uG7m1BlGGvlUGh	2013-08-20 07:04:12	2013-08-20 07:08:12	6	5	6	6	5.66667	2	3	2	2.33333	Acquatic	3	3	3	3	4	1	30	1	5	5
R_ePRGdWdSv0jQylT	2013-08-20 07:00:56	2013-08-20 07:08:32	1	1	1	1	1	7	7	7	7	Wondrous	1	1	1	1	7	1	35	1	4	5
R_7UGHS3UWMu5ZHAp	2013-08-20 07:13:04	2013-08-20 07:16:40	1	7	7	7	7	7	7	7	7	amazing	1	1	1	1	7	1	25	2	1	1
R_2g94MoghMRUCrqZ	2013-08-20 07:13:43	2013-08-20 07:17:19	6	6	6	4	5.33333	4	7	7	6	Sleek	1	1	1	1	6	1	38	1	4	5
R_eWg4qJhHpjosik5	2013-08-20 07:23:47	2013-08-20 07:29:44	2	5	5	5	5	3	6	6	5	powerful	1	1	1	1	7	1	27	1	2	5
R_08sKfVP1jDwYGVL	2013-08-20 07:31:19	2013-08-20 07:38:40	5	6	6	3	5	3	6	4	4.33333	misunderstood	1	4	4	4	7	2	40	1	2	3
R_8AfZ6ZlHwGC1C3X	2013-08-20 07:35:39	2013-08-20 07:38:57	4	5	5	5	5	3	5	6	4.66667	hunter	2	2	2	2	5	1	41	1	5	3
R_6FPDSXBCGdAOjhH	2013-08-20 07:38:15	2013-08-20 07:41:47	3	5	5	1	3.66667	5	7	7	6.33333	awesome	1	1	1	1	7	1	47	1	3	4
R_4McxQ2BkhNCdZcN	2013-08-20 07:39:47	2013-08-20 07:43:54	6	7	7	7	7	4	6	6	5.33333	large	3	3	3	3	5	2	59	1	2	2
R_aWyWSNF9ZwpAQFT	2013-08-20 07:43:48	2013-08-20 07:47:44	3	6	5	6	5.66667	4	6	6	5.33333	Intimidating	2	2	2	2	7	1	31	1	3	2
R_eqRLfC44U4SSUS1	2013-08-20 07:46:48	2013-08-20 07:50:01	1	2	1	5	2.66667	5	7	6	6	Fascinating	1	1	1	1	7	1	20	1	5	5
R_emn2mUKRpnPpx5z	2013-08-20 07:50:48	2013-08-20 07:54:06	2	7	6	3	5.33333	5	6	5	5.33333	Carniverous	2	2	2	2	6	1	20	1	2	4
R_cupyYf7LI78d0a1	2013-08-20 07:44:02	2013-08-20 07:55:09	4	1	1	2	1.33333	7	6	5	6	teeth	2	3	3	3	5	1	19	3	4	5
R_0wRB9JobSbhvaCh	2013-08-20 07:53:53	2013-08-20 07:57:01	5	4	3	2	3	4	4	4	4	Hunters	2	2	2	2	4	1	20	1	1	3
R_b8YqvTt1nVia3xH	2013-08-20 07:56:48	2013-08-20 08:00:04	6	6	6	4	5.33333	1	3	2	2	aggressive	2	2	2	2	7	2	28	3	3	2
R_0ibU6JsHL4LTznf	2013-08-20 07:57:37	2013-08-20 08:00:43	5	4	6	6	5.33333	3	5	5	4.33333	toothy	2	3	3	3	6	2	35	1	6	2
R_8IVCzRuIniDWmI5	2013-08-20 07:59:17	2013-08-20 08:03:34	2	3	3	3	3	6	6	7	6.33333	awesome	1	1	1	1	6	2	18	2	1	2
R_a2yP94hN6yhbVUV	2013-08-20 08:00:13	2013-08-20 08:06:27	4	6	7	6	6.33333	2	5	5	4	Carnivorous	2	2	2	2	6	1	29	1	2	4
R_2slrCsQnLOW0dOR	2013-08-20 08:04:00	2013-08-20 08:06:50	3	7	5	7	6.33333	5	6	5	5.33333	Calm	1	1	1	1	6	1	37	4	3	4
R_7VBvB5n28zLRG2p	2013-08-20 08:10:46	2013-08-20 08:13:17	1	5	5	3	4.33333	6	7	7	6.66667	stunning	1	1	1	1	6	2	21	1	1	1
R_cwKLnQY0Ln1rwLH	2013-08-20 08:10:41	2013-08-20 08:14:31	4	5	5	4	4.66667	5	6	5	5.33333	angry	2	2	2	2	4	1	27	1	3	3
R_davLHd1DSdR0A7P	2013-08-20 08:11:42	2013-08-20 08:14:43	1	4	2	3	3	6	7	7	6.66667	Enchanting	1	1	1	1	6	1	23	4	1	2
R_b75Z1Dyl0cTFDXn	2013-08-20 08:12:21	2013-08-20 08:15:21	3	3	3	3	3	5	6	7	6	Awesome	1	1	1	1	7	1	39	1	4	3
R_b3ZE3XGmsOmj1HL	2013-08-20 08:14:53	2013-08-20 08:18:02	5	6	5	5	5.33333	1	2	1	1.33333	daunting	2	2	2	2	5	1	27	1	2	4
R_0rE2z4coIhajBM9	2013-08-20 08:16:57	2013-08-20 08:19:58	6	4	4	4	4	4	4	4	4	Ancient	3	3	3	3	6	1	23	1	6	4
R_8ubGW24bWyCbKrr	2013-08-20 08:20:27	2013-08-20 08:24:16	5	6	7	3	5.33333	2	4	4	3.33333	suspenseful, mysterious	5	5	5	5	7	2	22	1	1	3
R_eb3b6jpGj9v3q9n	2013-08-20 08:21:33	2013-08-20 08:25:25	1	6	6	6	6	4	6	6	5.33333	violent	2	2	2	2	4	2	28	3	1	3
R_bNraFZ2cnznh8Ed	2013-08-20 08:24:37	2013-08-20 08:27:51	3	2	4	3	3	5	5	5	5	Cool	1	1	1	1	6	1	23	1	2	2
R_6MyQozwWPE4ZsaN	2013-08-20 08:23:48	2013-08-20 08:27:57	6	7	6	7	6.66667	1	3	1	1.66667	hunter	2	2	2	2	5	2	52	1	3	4
R_3PfIGCz6XkTeVNz	2013-08-20 08:30:45	2013-08-20 08:34:26	2	4	4	3	3.66667	3	5	5	4.33333	sleek	1	1	1	1	7	2	58	1	1	2
R_5vyfNZ7Ej4DPb3D	2013-08-20 08:34:19	2013-08-20 08:38:26	3	2	3	1	2	5	7	7	6.33333	harmonious	1	1	1	1	6	1	39	1	1	2
R_bJX88xzYYyLU1Kd	2013-08-20 08:36:52	2013-08-20 08:40:42	6	7	6	6	6.33333	1	2	1	1.33333	violent	2	2	2	2	5	1	23	1	1	1
R_56moEKPZkzZy50N	2013-08-20 08:36:06	2013-08-20 08:42:47	4	7	5	5	5.66667	3	6	7	5.33333	intimidating	2	2	2	2	6	2	42	1	5	4
R_cUNEYPuOnCADM9L	2013-08-20 08:39:20	2013-08-20 08:42:58	1	6	6	6	6	3	6	5	4.66667	predatory	2	2	2	2	6	2	24	1	2	2
R_d05t9TJwFktaQFD	2013-08-20 08:41:04	2013-08-20 08:45:10	2	5	6	4	5	5	7	6	6	Stealth	2	2	2	2	6	1	34	1	3	6
R_51tEsyzAt1dN0YR	2013-08-20 08:47:05	2013-08-20 08:49:37	5	6	6	6	6	2	2	4	2.66667	mean	2	2	2	2	2	1	26	1	3	6
R_3POGHwhvvmybAu9	2013-08-20 08:45:26	2013-08-20 08:56:56	1	7	4	5	5.33333	3	5	6	4.66667	swarm	2	3	3	3	6	1	22	3	2	2
R_cMxZ0KgLK2jegqp	2013-08-20 08:56:22	2013-08-20 08:59:36	6	7	7	6	6.66667	3	4	2	3	Angry	2	2	2	2	5	1	22	1	2	6
R_37YBJtv1yU73Cdf	2013-08-20 08:57:16	2013-08-20 09:00:10	5	5	7	7	6.33333	2	4	3	3	predators	2	2	2	2	2	1	20	1	1	1
R_bf6UvCbTa74ydM1	2013-08-20 08:56:13	2013-08-20 09:00:19	2	5	5	5	5	3	4	4	3.66667	Misunderstood	1	4	4	4	7	1	22	1	1	2
R_eWFfsYBgtzrz8LH	2013-08-20 08:50:25	2013-08-20 09:01:26	4	5	4	5	4.66667	3	6	6	5	Efficient	1	1	1	1	6	1	36	1	4	4
R_bd6ETnwQNhiqqGx	2013-08-20 09:02:09	2013-08-20 09:05:01	3	6	4	3	4.33333	4	2	5	3.66667	Strange.	2	2	2	2	7	2	23	1	1	1
R_2fPSkaawJpHpKux	2013-08-20 09:05:28	2013-08-20 09:08:40	2	5	5	6	5.33333	2	1	5	2.66667	Ugly	2	2	2	2	5	1	18	1	3	2
R_d9Z7wOgxFzKQsFD	2013-08-20 09:08:55	2013-08-20 09:14:09	1	4	2	1	2.33333	5	6	7	6	Misunderstood	1	4	4	4	5	2	23	7	1	2
R_eFCjZllKORva3aJ	2013-08-20 09:11:27	2013-08-20 09:14:20	3	5	7	4	5.33333	4	5	6	5	Deadly	2	2	2	2	4	2	19	1	1	4
R_b1NlgM9GsIl305T	2013-08-20 09:10:13	2013-08-20 09:14:28	5	5	6	5	5.33333	3	6	4	4.33333	Violent	2	2	2	2	6	2	26	1	3	3
R_78xIqxaLAkG8kLj	2013-08-20 09:12:05	2013-08-20 09:16:23	6	3	5	5	4.33333	3	4	6	4.33333	mysterious	3	2	3	3	6	2	30	1	3	2
R_2lqWJ7pFB7vU5sV	2013-08-20 09:16:34	2013-08-20 09:19:40	3	6	6	6	6	1	7	5	4.33333	Spooky	2	2	2	2	7	1	27	1	1	3
R_8oDCKQISodd2yHj	2013-08-20 09:25:22	2013-08-20 09:29:11	6	7	7	7	7	1	3	5	3	deadly	2	2	2	2	5	1	35	3	2	5
R_39RgepFRQ1W73q5	2013-08-20 09:31:44	2013-08-20 09:34:26	5	7	7	7	7	1	1	1	1	Predatory	2	2	2	2	1	1	20	1	1	4
R_6nWqPaDw65iECIB	2013-08-20 09:33:49	2013-08-20 09:42:08	4	4	5	5	4.66667	4	2	2	2.66667	Intuitive	1	4	4	4	7	2	25	1	2	2
R_4Z6y8izuc6rYtvv	2013-08-20 09:39:43	2013-08-20 09:42:39	2	4	3	3	3.33333	6	7	7	6.66667	quick	1	3	3	3	7	2	23	1	2	4
R_4ToOc7Yq0huF3nf	2013-08-20 09:41:32	2013-08-20 09:47:34	1	6	5	3	4.66667	2	5	3	3.33333	misunderstood	1	4	4	4	5	1	20	1	1	5
R_9nuezHli0wsapOR	2013-08-20 09:48:33	2013-08-20 09:51:25	4	4	4	4	4	2	4	7	4.33333	machines	3	3	3	3	7	1	28	1	1	4
R_5hCLFaZJ6afvMjj	2013-08-20 09:49:13	2013-08-20 09:52:16	2	5	5	4	4.66667	4	5	5	4.66667	menacing	2	2	2	2	5	1	20	4	2	3
R_0rldApBObzeclkp	2013-08-20 09:59:31	2013-08-20 10:03:52	1	3	3	3	3	6	6	6	6	together	1	3	1	1	5	1	22	4	4	2
R_5jd2UKXUnMaPDQF	2013-08-20 10:15:16	2013-08-20 10:18:22	3	4	5	5	4.66667	5	4	5	4.66667	amazing	1	1	1	1	3	2	39	1	3	7
R_aheRVB6tSFo7lDT	2013-08-20 10:19:11	2013-08-20 10:24:07	6	5	5	3	4.33333	5	7	7	6.33333	Endangered	3	3	3	3	7	2	30	1	2	1
R_6XWMTjfATp41Yup	2013-08-20 10:23:03	2013-08-20 10:26:27	6	6	7	6	6.33333	2	4	5	3.66667	aggressive	2	2	2	2	1	1	25	1	2	4
R_e2wzjAqsQgVOZG5	2013-08-20 10:23:25	2013-08-20 10:27:08	4	7	6	5	6	3	1	2	2	Intimidating	2	2	2	2	6	2	35	4	2	3
R_d5wEwv5BsCzw2K9	2013-08-20 10:39:27	2013-08-20 10:42:17	3	4	5	4	4.33333	2	2	3	2.33333	mean	2	2	2	2	4	2	24	1	1	3
R_88miO2bdkWOtcmF	2013-08-20 10:39:10	2013-08-20 10:42:35	5	4	6	4	4.66667	4	5	4	4.33333	aggressive	2	2	2	2	4	2	28	1	3	6
R_6Sjlhpk4rFnshff	2013-08-20 10:42:50	2013-08-20 10:45:42	2	1	5	2	2.66667	6	7	7	6.66667	stoic	1	1	1	1	6	2	39	1	2	3
R_79BwEf2gHVRtDal	2013-08-20 10:57:44	2013-08-20 11:05:26	1	3	5	3	3.66667	2	4	6	4	neat	1	1	1	1	4	2	25	1	1	6
R_bCx3QZLfZ5wJlpb	2013-08-20 11:03:37	2013-08-20 11:07:29	6	5	5	5	5	2	3	4	3	predator	2	2	2	2	5	1	23	4	1	4
R_cMc2bo3waXacq1v	2013-08-20 11:03:14	2013-08-20 11:08:34	1	2	3	3	2.66667	5	4	4	4.33333	Serene	1	1	1	1	5	1	19	4	2	4
R_bI8nSEFqtzHnyAd	2013-08-20 11:04:18	2013-08-20 11:09:33	2	4	4	4	4	4	4	4	4	misunderstood	1	4	4	4	4	1	20	1	1	4
R_3KpsnEriOXxKpx3	2013-08-20 11:08:28	2013-08-20 11:12:35	3	6	6	5	5.66667	6	6	6	6	Interesting	1	1	1	1	5	2	30	1	2	3
R_brpRriOtShy2egt	2013-08-20 11:12:16	2013-08-20 11:14:43	2	6	5	7	6	7	7	6	6.66667	awesome	1	1	1	1	2	1	23	1	1	4
R_b7ugszt8Xh2k7AN	2013-08-20 11:11:57	2013-08-20 11:15:00	4	7	7	7	7	1	4	4	3	Large	3	3	3	3	7	2	24	1	2	4
R_55ck5hqwrH138YB	2013-08-20 11:07:35	2013-08-20 11:15:13	5	3	4	2	3	4	5	6	5	apprehensive	2	2	2	2	7	1	62	1	3	3
R_5hZDXrUWBbogjoF	2013-08-20 11:19:58	2013-08-20 11:25:06	4	7	7	6	6.66667	2	4	2	2.66667	harmful	2	2	2	2	5	2	20	3	1	6
R_bpxQpv2JLeEyfkx	2013-08-20 11:23:44	2013-08-20 11:29:20	6	6	7	5	6	5	5	5	5	intresting	1	1	1	1	6	2	35	1	6	2
R_50fGqgCvLSwW0uN	2013-08-20 11:26:40	2013-08-20 11:29:33	5	6	6	6	6	2	3	2	2.33333	ominous	2	2	2	2	6	1	25	1	1	2
R_cUdHKi9YegCfXfL	2013-08-20 11:27:02	2013-08-20 11:30:56	1	2	2	2	2	6	5	6	5.66667	serene, tranquil	5	5	5	5	6	1	23	1	4	2
R_5bYQxbneG4uriAt	2013-08-20 12:02:16	2013-08-20 12:09:38	3	5	5	3	4.33333	5	5	5	5	complicated	2	2	2	2	7	2	20	4	3	1
R_8Dk4HJ5p0Lujs7r	2013-08-20 12:17:08	2013-08-20 12:20:39	6	2	7	4	4.33333	4	7	7	6	Unjustly maligned creature that has been perfectly evolved for millions of years.	5	5	5	5	7	2	52	1	8	1
R_eh9K1ZzA77hq5wN	2013-08-20 12:24:48	2013-08-20 12:28:18	1	3	3	3	3	4	3	5	4	social	1	1	1	1	4	1	19	1	1	3
R_bpl7Zco7n20ST41	2013-08-20 12:28:22	2013-08-20 12:32:28	5	6	6	5	5.66667	4	4	5	4.33333	Aggresive	2	2	2	2	4	1	22	1	3	4
R_1RHLz8rcZ6Xt5jL	2013-08-20 12:30:30	2013-08-20 12:33:45	4	6	7	7	6.66667	1	6	3	3.33333	Efficient	1	1	1	1	2	1	30	1	3	7
R_cDdh8cZNpvzQNF3	2013-08-20 12:28:45	2013-08-20 12:33:59	3	5	6	5	5.33333	5	6	6	5.66667	majestic	1	1	1	1	6	1	31	1	2	2
R_4IrtSjGBz1UiwDz	2013-08-20 12:30:45	2013-08-20 12:34:31	2	6	5	4	5	3	5	5	4.33333	mysterious	3	2	3	3	5	1	28	1	2	3
R_7OgcYfZnAhehCjX	2013-08-20 12:36:09	2013-08-20 12:39:19	2	5	6	3	4.66667	4	3	4	3.66667	fierce	2	2	2	2	6	2	22	1	1	1
R_09DoqUwpWt3BTsp	2013-08-20 12:41:51	2013-08-20 12:44:39	6	7	7	7	7	1	1	1	1	strong	1	1	1	1	5	1	25	4	3	1
R_3PNjl2MpKN4QCt7	2013-08-20 12:54:34	2013-08-20 12:58:31	5	7	6	6	6.33333	1	6	5	4	Predatory	2	2	2	2	6	2	24	1	1	3
R_7Pegh5JRNMW1TVz	2013-08-20 12:57:04	2013-08-20 13:01:08	4	6	5	5	5.33333	5	5	7	5.66667	juicy	3	3	3	3	6	1	21	1	1	4
R_8cfxm3NcxfndSZv	2013-08-20 13:12:08	2013-08-20 13:15:11	1	4	6	5	5	5	5	5	5	toothy	2	3	3	3	6	2	19	1	2	6
R_9YnmkhbWai8AcT3	2013-08-20 13:21:59	2013-08-20 13:25:41	6	6	6	6	6	2	3	6	3.66667	Primal	3	3	3	3	7	2	20	1	3	5
R_5ALhpAQEu77nomp	2013-08-20 13:32:36	2013-08-20 13:35:49	3	4	4	1	3	7	7	7	7	Breathtaking	1	1	1	1	7	1	21	1	2	1
R_5gJYPV0UP6G0Vj7	2013-08-20 13:33:08	2013-08-20 13:37:34	1	6	5	5	5.33333	4	7	7	6	Tasty	1	1	1	1	6	1	40	1	2	2
R_a8M84nQxJacan7D	2013-08-20 13:45:06	2013-08-20 13:48:39	4	7	6	6	6.33333	2	6	4	4	mysterious	3	2	3	3	7	2	21	1	1	5
R_54oO7GhBL2qGcjb	2013-08-20 13:50:59	2013-08-20 13:54:52	2	6	6	6	6	3	4	4	3.66667	Powerful	1	1	1	1	5	1	22	3	1	6
R_9LWwCzztapfTC1T	2013-08-20 13:32:17	2013-08-20 13:59:18	5	5	5	4	4.66667	2	3	3	2.66667	Lethal	2	2	2	2	5	1	23	1	1	4
R_emRXhAP6dztvYuV	2013-08-20 14:34:12	2013-08-20 14:41:13	6	4	6	4	4.66667	3	3	2	2.66667	Scavengers	2	2	2	2	6	1	20	1	1	5
R_8e4fI8VE8oL7Pvv	2013-08-20 14:37:16	2013-08-20 14:41:15	4	7	7	7	7	2	6	4	4	wild	2	2	2	2	4	2	58	1	5	3
R_0jLqClSfPISrZop	2013-08-20 14:43:54	2013-08-20 14:48:06	2	3	5	6	4.66667	2	5	4	3.66667	predator	2	2	2	2	5	1	25	1	2	5
R_3rzqTzbDF17LoBT	2013-08-20 14:41:46	2013-08-20 14:50:03	3	4	4	3	3.66667	5	6	5	5.33333	majestic	1	1	1	1	6	1	32	4	3	2
R_9KVLjwQJ4HzxcvH	2013-08-20 14:52:00	2013-08-20 14:55:16	5	6	6	6	6	1	2	4	2.33333	driven	1	1	1	1	5	1	41	4	3	3
R_0oBQyBtB78uNSE5	2013-08-20 14:58:46	2013-08-20 15:03:38	1	4	4	3	3.66667	7	5	6	6	Curious	1	3	3	3	7	1	32	1	3	3
R_3NJGDhedRCoeELj	2013-08-20 15:04:56	2013-08-20 15:08:13	6	6	7	5	6	4	5	6	5	Powerful	1	1	1	1	5	1	31	1	2	5
R_2ae85sEzBiQFzlb	2013-08-20 15:16:17	2013-08-20 15:20:45	2	3	4	4	3.66667	5	6	6	5.66667	Terrifying	2	2	2	2	5	1	23	3	3	3
R_b8W3ydwYgmrkezz	2013-08-20 15:19:35	2013-08-20 15:22:57	3	5	5	5	5	4	4	4	4	Hungry	3	3	3	3	6	1	29	1	3	4
R_9H4Kj1JbO5b9yV7	2013-08-20 15:19:45	2013-08-20 15:24:01	4	7	7	6	6.66667	1	4	4	3	blood thirsty	2	2	2	2	6	2	29	1	3	1
R_41PawgcsgQBVjjT	2013-08-20 15:25:29	2013-08-20 15:28:50	5	7	5	6	6	4	7	5	5.33333	swift	1	3	3	3	6	1	29	1	1	1
R_eCMfE3JdDOoGA9T	2013-08-20 15:26:18	2013-08-20 15:32:03	4	6	7	6	6.33333	1	4	1	2	Unpredictable	2	2	2	2	6	2	39	2	2	4
R_4IYbRev8s9boqot	2013-08-20 15:34:21	2013-08-20 15:40:02	3	4	5	4	4.33333	4	6	6	5.33333	Aware	1	3	1	1	6	1	21	1	3	4
R_cGca6V8CWNFFkBT	2013-08-20 16:07:55	2013-08-20 16:11:44	2	6	6	6	6	3	5	5	4.33333	threatening	2	2	2	2	6	2	24	2	1	2
R_9KV4A1Hs1zGgbsN	2013-08-20 16:22:41	2013-08-20 16:29:48	6	6	6	6	6	2	5	5	4	Curious	1	3	3	3	6	2	25	1	1	4
R_egviyPlxi847VGd	2013-08-20 16:26:57	2013-08-20 16:32:07	1	6	6	5	5.66667	4	7	7	6	intimidating	2	2	2	2	6	2	42	1	4	3
R_2oCCBcRKxMctBad	2013-08-20 17:03:47	2013-08-20 17:06:45	5	7	6	6	6.33333	1	1	1	1	Frightning	2	2	2	2	5	1	19	1	1	6
R_8r0JIBcV5bJssmh	2013-08-20 17:07:07	2013-08-20 17:11:12	2	6	7	5	6	2	7	6	5	aggressive	2	2	2	2	7	2	23	1	2	1
R_5ptPnQ8BveFY1ox	2013-08-20 17:13:35	2013-08-20 17:17:03	1	5	7	6	6	2	6	4	4	excilerating	1	1	1	1	3	1	23	1	1	7
R_dmOodJuIEZ4dYRD	2013-08-20 17:58:50	2013-08-20 18:03:33	6	2	3	6	3.66667	4	5	6	5	agile	1	1	1	1	7	1	31	1	3	3
R_bgaRI6ECDr8REu9	2013-08-20 18:05:55	2013-08-20 18:10:34	4	1	1	1	1	7	6	6	6.33333	frightening	2	2	2	2	7	1	23	2	1	3
R_06ZD0xlGa2fUQkd	2013-08-20 18:11:50	2013-08-20 18:17:06	3	7	7	7	7	7	7	7	7	fast	1	3	3	3	6	1	64	1	2	2
R_cIvrEbWpWbN3mG9	2013-08-20 18:13:28	2013-08-20 18:17:14	5	1	5	6	4	2	7	4	4.33333	Jaws	3	3	3	3	4	2	27	1	2	1
R_eWGMWst4Je1tc9v	2013-08-20 18:14:46	2013-08-20 18:17:56	1	3	2	1	2	6	6	7	6.33333	fluid	3	3	3	3	6	1	28	1	2	2
R_5zQRE60WnNCk6rz	2013-08-20 18:16:27	2013-08-20 18:19:32	4	1	2	1	1.33333	5	6	6	5.66667	Epic	1	1	1	1	7	1	34	1	3	4
R_bCpFfmb8dZsNlgp	2013-08-20 18:15:29	2013-08-20 18:21:02	3	3	4	4	3.66667	4	3	5	4	violent	2	2	2	2	3	1	27	1	2	6
R_9QwckLbdiR5ncwZ	2013-08-20 18:18:06	2013-08-20 18:21:02	6	7	7	7	7	1	3	2	2	Deadly	2	2	2	2	5	1	24	3	1	1
R_a68aVrdA3bqzEHP	2013-08-20 18:18:48	2013-08-20 18:21:12	1	1	1	1	1	7	7	7	7	calm	1	1	1	1	7	1	21	1	1	1
R_aaEBv5wxXx2lZrf	2013-08-20 18:17:24	2013-08-20 18:21:56	6	7	7	6	6.66667	2	2	2	2	Misunderstood	1	4	4	4	5	1	26	3	2	5
R_cUxIZLnPzXrEcM5	2013-08-20 18:18:44	2013-08-20 18:22:37	2	3	2	2	2.33333	5	6	5	5.33333	Threatening	2	2	2	2	5	1	32	1	1	4
R_0SS6PQwODCkyM97	2013-08-20 18:23:55	2013-08-20 18:27:14	5	7	7	6	6.66667	1	5	2	2.66667	Cunning	2	2	2	2	6	1	27	1	3	4
R_9nUcF533VNOtpAN	2013-08-20 18:24:47	2013-08-20 18:27:43	4	7	7	7	7	1	1	1	1	fast	1	3	3	3	5	1	24	4	1	4
R_0rhiqCq0CCe5uOp	2013-08-20 18:28:24	2013-08-20 18:31:44	1	2	2	2	2	5	7	6	6	Majestic	1	1	1	1	7	2	23	1	1	4
R_bPnTSzwnvJTqrXL	2013-08-20 18:35:07	2013-08-20 18:38:23	5	5	6	5	5.33333	2	4	4	3.33333	Swift	1	3	3	3	5	1	28	1	2	3
R_cwEJu2oqqOl2IVD	2013-08-20 18:37:17	2013-08-20 18:42:00	3	1	1	1	1	7	7	7	7	Regal	1	1	1	1	7	2	37	2	3	2
R_abmGoybvFzgL78N	2013-08-20 19:52:31	2013-08-20 19:56:46	4	3	4	5	4	3	5	5	4.33333	Fast	1	3	3	3	5	1	20	1	1	1
R_a3lnve4RXFDhlEp	2013-08-20 19:55:45	2013-08-20 19:59:31	6	6	6	6	6	2	5	4	3.66667	Fierce	2	2	2	2	3	2	38	1	3	7
R_8CViDfC8VNc0DI1	2013-08-20 19:58:34	2013-08-20 20:02:07	2	6	6	7	6.33333	3	5	6	4.66667	Fast	1	3	3	3	4	2	31	1	1	3
R_5mqZDc4qFl5i6I5	2013-08-20 20:01:10	2013-08-20 20:04:34	5	7	7	7	7	1	5	5	3.66667	enormous	3	3	3	3	6	1	34	4	2	3
R_71ZiysTI78sb43P	2013-08-20 20:04:39	2013-08-20 20:09:22	3	5	5	3	4.33333	5	3	3	3.66667	Amazing	1	1	1	1	3	1	43	3	2	4
R_38W4COcb2kOqTXL	2013-08-20 20:23:59	2013-08-20 20:28:54	2	2	4	2	2.66667	3	5	5	4.33333	streamlined	1	1	1	1	6	2	46	1	6	3
R_bvhVEjZCB7xR3OR	2013-08-20 21:16:44	2013-08-20 21:20:03	1	3	5	5	4.33333	4	7	7	6	agile	1	1	1	1	5	1	26	1	2	7
R_bk3haiM8pn9k1s9	2013-08-20 22:09:21	2013-08-20 22:13:00	4	2	7	3	4	1	6	6	4.33333	Preditor	2	2	2	2	7	1	28	7	2	2
R_9phf3eVhNEdPx6R	2013-08-20 23:14:37	2013-08-20 23:20:12	1	5	6	6	5.66667	3	6	6	5	Powerful	1	1	1	1	5	1	23	1	1	7
R_eeBAfEyFiu8QqUd	2013-08-20 23:25:34	2013-08-20 23:29:13	5	6	6	6	6	1	4	4	3	Predatory	2	2	2	2	7	2	32	1	3	1
R_0AOgijG7ri5s8zr	2013-08-21 01:09:48	2013-08-21 01:16:51	4	7	7	7	7	1	1	1	1	Sharks are hideous.	5	5	5	5	6	2	31	1	2	1
R_8wX27a6EYLZyx7f	2013-08-21 01:46:27	2013-08-21 01:51:42	2	7	5	2	4.66667	4	5	7	5.33333	badass	2	2	2	2	7	1	38	1	2	5
R_e3dVOYzoZAVVcXz	2013-08-21 01:56:48	2013-08-21 02:05:29	3	4	6	4	4.66667	5	2	2	3	social	1	1	1	1	4	1	40	4	1	4
R_9sl51B2FJduHFIN	2013-08-21 02:30:05	2013-08-21 02:34:00	6	6	3	2	3.66667	4	5	7	5.33333	gray	3	3	3	3	7	1	38	1	2	4
R_1Yb63u32uKfTdoF	2013-08-21 04:11:25	2013-08-21 04:18:38	3	2	3	4	3	3	6	6	5	intelligent	1	1	1	1	6	2	21	7	1	2
R_9EpxGnby1KZzA9L	2013-08-21 05:04:52	2013-08-21 05:11:43	2	6	6	5	5.66667	3	4	5	4	smart	1	1	1	1	7	2	30	1	2	3
R_cTRDUrg8qjZap8N	2013-08-21 06:05:25	2013-08-21 06:09:37	6	7	7	7	7	1	7	5	4.33333	Grey	3	3	3	3	6	2	58	1	2	2
R_9mJiuY2Iuvp9icd	2013-08-21 06:24:58	2013-08-21 06:30:23	1	2	3	2	2.33333	4	6	5	5	Smooth	1	1	1	1	7	2	38	1	4	4

## Sheet: Experiment 2a
response ID	start date/time	end date/time	experimental treatment (1=V-uplifting, 2=V-ominous, 3=V-silence, 4=A-uplifting, 5=A-ominous, 6=A-silence	"scary" ratings (1=not at all, 7=very much)	"dangerous" ratings (1=not at all, 7=very much)	"vicious" ratings (1=not at all, 7=very much)	negative ratings (mean of "scary," "dangerous," and "vicious" ratings)	"peaceful" ratings (1=not at all, 7=very much)	"beautiful" ratings (1=not at all, 7=very much)	"graceful" ratings (1=not at all, 7=very much)	positive ratings (mean of "peaceful," "beautiful," and "graceful" ratings)	free-response adjective	rater A initial code for free-response adjective (1=positive, 2=negative, 3=neutral, 4=unknown, 5=omit)	rater B initial code for free-response adjective (1=positive, 2=negative, 3=neutral, 4=unknown, 5=omit)	rater A post-discussion code for free-response adjective (1=positive, 2=negative, 3=neutral, 4=unknown, 5=omit)	rater B post-discussion code for free-response adjective (1=positive, 2=negative, 3=neutral, 4=unknown, 5=omit)	willingness to conserve (1=not at all, 7-very much)	gender (1=male, 2=female)	age (years)	race/ethnicity (1=white or caucasian, 2=black or african-american, 3=hispanic or latino, 4=asian, 5=american indian or alaskan native, 6=native hawaiian or pacific islander, 7=other)	annual income ($US: 1=0-25,000, 2=25,001-50,000, 3=50,001-75,000, 4=75,001-100,000, 5=100,001-125,000, 6=125,001-150,000, 7=150,001-175,000, 8=175,001-200,000, 9=200,001+)	political views (1=extremely liberal, 4=moderate, 7=extremely conservative)
R_9pBSnJ6zRlXqXSB	2013-08-27 09:11:30	2013-08-27 09:14:34	5	6	7	7	6.66667	1	7	5	4.33333	fascinating	1	1	1	1	7	2	27	1	2	2
R_88Lh820EpdVmT7n	2013-08-27 09:12:13	2013-08-27 09:16:12	2	5	5	7	5.66667	3	6	5	4.66667	malevolent	2	2	2	2	4	1	24	1	3	3
R_81x0mElIWW1UcyF	2013-08-27 09:12:38	2013-08-27 09:16:43	5	5	5	6	5.33333	4	6	6	5.33333	Fascinating	1	1	1	1	5	1	21	7	1	3
R_1ZmvPmq4U1CftRj	2013-08-27 09:13:43	2013-08-27 09:17:15	5	6	5	3	4.66667	2	6	5	4.33333	strong	1	1	1	1	6	1	35	1	4	4
R_emwnytrWGbiEeVv	2013-08-27 09:13:52	2013-08-27 09:17:25	3	7	7	7	7	4	7	7	6	hungry	3	3	3	3	7	2	60	1	3	5
R_1Ag8BbHbLUih3y5	2013-08-27 09:13:40	2013-08-27 09:18:28	5	5	4	4	4.33333	3	5	5	4.33333	fast	4	3	3	3	5	1	40	1	2	4
R_9o6lBTffYv8K0Lj	2013-08-27 09:14:56	2013-08-27 09:18:52	6	5	6	6	5.66667	2	4	5	3.66667	fierce	2	2	2	2	6	1	43	1	2	5
R_6y980mrfnng1I8J	2013-08-27 09:15:44	2013-08-27 09:19:10	2	7	7	7	7	2	4	3	3	Unfriendly	2	2	2	2	5	2	44	2	3	4
R_5dpSIMCe9XKaez3	2013-08-27 09:16:10	2013-08-27 09:19:12	4	7	5	7	6.33333	2	6	5	4.33333	Awesome	1	1	1	1	6	1	29	1	1	3
R_25ewnLFdPqYLvXn	2013-08-27 09:16:44	2013-08-27 09:20:18	6	6	6	5	5.66667	4	7	6	5.66667	Alive	4	3	3	3	7	2	37	1	1	2
R_cPhridwY1SprDhP	2013-08-27 09:16:58	2013-08-27 09:20:28	5	5	6	2	4.33333	5	6	6	5.66667	Strong	1	1	1	1	5	1	32	1	4	3
R_56o6H3hbHFNQWDX	2013-08-27 09:16:38	2013-08-27 09:20:36	2	7	7	6	6.66667	2	3	5	3.33333	Ugly	2	2	2	2	4	2	28	1	1	6
R_2lbgXMM8lkuGhzn	2013-08-27 09:16:03	2013-08-27 09:20:57	1	6	7	6	6.33333	3	7	4	4.66667	magnificent	1	1	1	1	6	2	26	1	3	3
R_aa7pogYz8WkvgXj	2013-08-27 09:16:41	2013-08-27 09:21:19	3	6	7	7	6.66667	5	2	6	4.33333	rhythmic	1	1	1	1	7	2	40	1	3	2
R_6JseSdmSry34o4Z	2013-08-27 09:18:19	2013-08-27 09:22:25	4	7	7	7	7	4	7	7	6	Talented	1	1	1	1	7	1	34	5	3	7
R_5vGCeslr2RpE2Tr	2013-08-27 09:15:43	2013-08-27 09:22:31	2	7	7	7	7	1	1	1	1	purposeless	2	2	2	2	1	1	59	1	1	2
R_9NCiof9pRRMZUt7	2013-08-27 09:18:12	2013-08-27 09:23:26	1	7	7	7	7	1	4	7	4	deadly	2	2	2	2	5	1	56	1	1	6
R_6VehguPTyWBqDdz	2013-08-27 09:20:49	2013-08-27 09:24:35	5	6	7	6	6.33333	1	7	7	5	fearsome	2	2	2	2	2	1	44	1	2	4
R_3sWxbAFT8trhJml	2013-08-27 09:21:36	2013-08-27 09:24:42	1	4	5	4	4.33333	1	2	5	2.66667	unexpecting	2	2	2	2	5	1	25	1	2	3
R_brXXiynRgKweDSB	2013-08-27 09:18:02	2013-08-27 09:24:46	6	5	4	4	4.33333	3	3	5	3.66667	timid	2	2	2	2	5	2	40	1	5	5
R_eYjR0X1xdoVCStD	2013-08-27 09:21:51	2013-08-27 09:24:56	4	7	6	5	6	4	5	5	4.66667	deadly	2	2	2	2	7	2	34	1	2	3
R_5uLMJrbMug9gYUl	2013-08-27 09:20:46	2013-08-27 09:25:01	1	7	7	7	7	1	6	6	4.33333	predator	2	2	2	2	4	1	34	1	1	4
R_0rD9jjyDtx6q7sh	2013-08-27 09:18:05	2013-08-27 09:25:03	3	7	7	6	6.66667	1	2	3	2	fierce	2	2	2	2	2	2	58	1	8	2
R_6G8KFrrVKB7yR2l	2013-08-27 09:21:10	2013-08-27 09:25:26	2	4	7	5	5.33333	3	6	5	4.66667	Deadly	2	2	2	2	6	1	21	1	2	5
R_eu1Pe1kzPWsSlnL	2013-08-27 09:21:45	2013-08-27 09:25:31	5	4	2	3	3	3	4	4	3.66667	Snappy	2	2	2	2	5	1	25	1	3	4
R_4310fnAqxK44xoN	2013-08-27 09:22:06	2013-08-27 09:25:50	2	5	6	5	5.33333	2	6	4	4	cold	3	3	3	3	3	2	28	1	2	2
R_dorcNChHNuOuJSJ	2013-08-27 09:21:58	2013-08-27 09:26:02	6	5	3	3	3.66667	4	4	4	4	Powerful	1	1	1	1	6	2	19	1	1	2
R_5BAwOd7nuhIvdOJ	2013-08-27 09:22:43	2013-08-27 09:26:02	3	6	5	7	6	1	6	6	4.33333	Aggressive	2	2	2	2	7	1	29	2	2	3
R_a5dQxs2JQYMOXs1	2013-08-27 09:23:11	2013-08-27 09:26:20	5	6	7	5	6	2	2	2	2	cool	1	1	1	1	6	2	24	4	1	3
R_0UKTG2xxlBcytsp	2013-08-27 09:23:57	2013-08-27 09:26:28	3	5	5	5	5	5	7	6	6	interesting	1	1	1	1	7	1	27	1	3	4
R_ehAy8M6xSkAYGnb	2013-08-27 09:23:25	2013-08-27 09:27:13	6	4	3	4	3.66667	2	2	2	2	ferocious	2	2	2	2	3	2	24	3	2	4
R_a60FYwU9FYmxRfn	2013-08-27 09:24:18	2013-08-27 09:27:24	4	5	6	5	5.33333	2	3	2	2.33333	horrifying	2	2	2	2	5	1	23	4	2	4
R_9WyMhBj5J7fI7LT	2013-08-27 09:24:24	2013-08-27 09:27:27	2	5	2	4	3.66667	2	6	6	4.66667	Swift	3	3	3	3	7	1	20	1	2	3
R_9GCIBD2eDuTCZ81	2013-08-27 09:24:51	2013-08-27 09:28:01	6	2	2	1	1.66667	4	5	6	5	smart	1	1	1	1	7	2	28	1	2	2
R_0iZfraCX2bIoHVb	2013-08-27 09:24:31	2013-08-27 09:28:25	1	6	6	6	6	3	5	7	5	Territorial	2	2	2	2	7	1	30	1	2	1
R_55b30iLhiWEQZ2l	2013-08-27 09:26:06	2013-08-27 09:28:47	1	1	3	1	1.66667	2	3	6	3.66667	fearsome	2	2	2	2	6	1	25	4	1	3
R_0DMHkLQhdtUByxD	2013-08-27 09:24:27	2013-08-27 09:29:29	5	2	3	3	2.66667	5	6	6	5.66667	ancient	3	3	3	3	6	1	29	1	2	4
R_81HtuDo7l5pNJdz	2013-08-27 09:27:34	2013-08-27 09:29:54	1	6	7	7	6.66667	1	2	2	1.66667	Frightening	2	2	2	2	1	1	29	1	4	2
R_cUCeXM1ezdHi13D	2013-08-27 09:26:00	2013-08-27 09:29:56	6	7	4	6	5.66667	2	4	4	3.33333	Massive	3	3	3	3	7	1	27	1	1	4
R_eFZnyjNR517QmXj	2013-08-27 09:27:06	2013-08-27 09:30:00	2	6	6	6	6	3	4	4	3.66667	threatening	2	2	2	2	6	1	41	1	3	6
R_a4Y5VKAqDJuvrYF	2013-08-27 09:27:26	2013-08-27 09:30:58	4	6	5	5	5.33333	3	4	5	4	relentless	1	2	2	2	5	1	28	1	2	6
R_a2WzHDdm35q5yoR	2013-08-27 09:26:25	2013-08-27 09:30:59	4	4	5	4	4.33333	4	6	5	5	mean	2	2	2	2	5	1	33	1	3	4
R_43f4XDQlwgBs2xL	2013-08-27 09:26:24	2013-08-27 09:31:15	3	7	7	7	7	1	5	5	3.66667	predatory	2	2	2	2	7	1	54	1	2	3
R_0psEOzuJ2oXyrgV	2013-08-27 09:27:12	2013-08-27 09:31:32	5	6	6	5	5.66667	3	4	6	4.33333	Fast	1	3	3	3	6	1	34	2	1	3
R_0cc10P4kbaczv6d	2013-08-27 09:21:54	2013-08-27 09:31:48	3	6	5	5	5.33333	2	4	6	4	agile	1	1	1	1	7	1	20	1	1	2
R_dpsX1RRgEInrd3v	2013-08-27 09:28:47	2013-08-27 09:32:26	3	5	3	3	3.66667	5	6	6	5.66667	Unique	1	1	1	1	6	1	47	1	1	1
R_7QA37xlUQYwtmWF	2013-08-27 09:28:42	2013-08-27 09:32:29	5	5	5	5	5	3	3	4	3.33333	powerful	1	1	1	1	4	1	32	1	1	2
R_7ZEWIZeQ6lrP2lf	2013-08-27 09:27:40	2013-08-27 09:32:54	3	6	7	2	5	1	3	4	2.66667	efficient	1	1	1	1	4	1	30	3	1	6
R_2nlFn1UOtDRWiNv	2013-08-27 09:27:05	2013-08-27 09:33:14	5	3	1	1	1.66667	4	6	6	5.33333	Sleek	1	1	1	1	6	1	41	5	3	4
R_bIbhqCrFbYn8D2t	2013-08-27 09:29:58	2013-08-27 09:33:27	4	6	6	6	6	2	2	2	2	endless	3	3	3	3	3	1	43	1	4	4
R_cJfNEHVCDLPda5v	2013-08-27 09:27:24	2013-08-27 09:33:54	3	4	4	1	3	4	4	4	4	Amazing	1	1	1	1	4	2	30	1	2	1
R_eJ9MA8RGgccG8Bv	2013-08-27 09:30:13	2013-08-27 09:34:20	3	7	7	5	6.33333	4	7	7	6	Awesome, super dope	6	5	5	5	7	1	24	2	3	4
R_ahEAQ5UHRqd0LNX	2013-08-27 09:26:39	2013-08-27 09:35:09	2	6	6	6	6	6	6	6	6	terrified	2	2	2	2	4	2	32	2	2	4
R_b1uMMW7D5uvc6ix	2013-08-27 09:31:10	2013-08-27 09:35:47	6	6	6	6	6	3	6	5	4.66667	cold	3	3	3	3	3	1	28	1	2	2
R_emRSQVm7ppwZpJz	2013-08-27 09:32:36	2013-08-27 09:36:11	4	6	7	6	6.33333	1	4	3	2.66667	Ferocious	2	2	2	2	4	2	39	1	1	5
R_bNoPDz2Rce0ZEjj	2013-08-27 09:32:40	2013-08-27 09:37:03	4	5	4	5	4.66667	3	6	4	4.33333	Strong	1	1	1	1	6	1	26	4	2	3
R_24TYivp7VdiXN41	2013-08-27 09:34:07	2013-08-27 09:37:21	1	4	2	2	2.66667	3	6	6	5	Efficient	1	1	1	1	7	2	28	1	3	2
R_eerjjmVF6RCgByl	2013-08-27 09:34:02	2013-08-27 09:37:31	3	7	6	6	6.33333	4	6	5	5	menacing	2	2	2	2	6	1	49	3	4	2
R_9H0dZxU7eJm1l4x	2013-08-27 09:31:45	2013-08-27 09:37:55	5	7	7	4	6	2	7	7	5.33333	clever	1	1	1	1	4	2	23	1	1	1
R_5tEZVQ8CnhCM12B	2013-08-27 09:32:25	2013-08-27 09:38:36	1	6	7	7	6.66667	1	4	2	2.33333	Terrifying	2	2	2	2	2	1	30	1	2	4
R_2gYDW9TLkFGOOEZ	2013-08-27 09:35:25	2013-08-27 09:38:53	5	3	5	3	3.66667	4	6	5	5	Eater	2	3	2	3	6	2	29	1	3	3
R_b1xpXVtMcocLfQ9	2013-08-27 09:35:59	2013-08-27 09:40:05	1	5	6	5	5.33333	2	6	6	4.66667	predator	2	2	2	2	5	1	62	1	1	4
R_3rsjWtDy9ozU1qB	2013-08-27 09:36:44	2013-08-27 09:40:38	3	4	3	4	3.66667	4	6	5	5	Powerful	1	1	1	1	6	2	34	1	2	4
R_3xwiSeZ1nqSJzvv	2013-08-27 09:39:22	2013-08-27 09:42:32	2	6	7	7	6.66667	2	3	3	2.66667	randomn	3	2	2	2	2	1	26	1	2	5
R_3C1HlCiGZu1LdEF	2013-08-27 09:38:00	2013-08-27 09:43:30	1	7	6	6	6.33333	3	5	3	3.66667	clever	1	1	1	1	5	1	24	1	2	3
R_2udOIyEg1PWr9hX	2013-08-27 09:40:42	2013-08-27 09:44:18	6	6	1	6	4.33333	4	7	6	5.66667	Misunderstood	4	4	4	4	7	2	20	3	1	4
R_0Tb6tn8gNabFBFX	2013-08-27 09:43:13	2013-08-27 09:46:29	4	4	4	1	3	5	5	4	4.66667	FISHY	2	3	3	3	7	2	27	1	2	4
R_erpvPD9A11mi70p	2013-08-27 09:43:18	2013-08-27 09:46:34	5	6	6	6	6	3	5	4	4	Preditory	2	2	2	2	6	1	20	1	1	2
R_4HN1GuurxXK9YSF	2013-08-27 09:42:33	2013-08-27 09:47:15	1	6	6	6	6	3	4	4	3.66667	toothy	2	3	3	3	7	1	48	1	1	6
R_808ApaeQh2CkUHr	2013-08-27 09:44:12	2013-08-27 09:47:32	2	5	6	5	5.33333	2	5	4	3.66667	toothy	2	3	3	3	4	1	51	1	4	6
R_5b9yvkEcgeqcKAR	2013-08-27 09:43:49	2013-08-27 09:47:37	6	4	5	4	4.33333	3	4	4	3.66667	toothy	2	3	3	3	5	1	25	1	1	4
R_3rYBftnezsrUnzv	2013-08-27 09:44:51	2013-08-27 09:47:49	6	4	2	1	2.33333	7	7	7	7	awesome	1	1	1	1	7	1	28	1	1	2
R_1TfCP0CAk2VOPrf	2013-08-27 09:44:17	2013-08-27 09:49:48	3	5	2	2	3	2	3	5	3.33333	threatened	3	2	2	2	7	1	34	1	3	2
R_es6SghGPc2NKjsN	2013-08-27 09:52:58	2013-08-27 09:55:36	5	6	6	6	6	2	3	4	3	big	3	3	3	3	4	2	26	1	2	6
R_1SNrL4E6TdsWcVn	2013-08-27 09:51:42	2013-08-27 09:56:30	2	7	6	6	6.33333	5	6	6	5.66667	grey	3	3	3	3	4	1	31	1	4	3
R_3z85xFPrL7bjaex	2013-08-27 09:52:35	2013-08-27 09:56:43	3	4	5	5	4.66667	7	7	7	7	Dominant	4	4	4	4	7	2	21	1	4	3
R_3KKYkIClsKCqLcN	2013-08-27 09:53:12	2013-08-27 09:57:43	2	6	7	6	6.33333	3	4	5	4	strong	1	1	1	1	7	2	23	1	1	2
R_3n59vWOWA2jaAwR	2013-08-27 09:52:18	2013-08-27 09:59:37	5	5	5	4	4.66667	3	4	4	3.66667	Large	3	3	3	3	6	1	25	1	1	3
R_bEi1f0QirAkvu0B	2013-08-27 09:57:27	2013-08-27 10:01:12	1	6	4	3	4.33333	4	7	7	6	Life	3	3	3	3	5	1	33	1	3	4
R_0Jv4eZhxnOFohFz	2013-08-27 09:59:23	2013-08-27 10:03:46	4	4	3	4	3.66667	5	7	7	6.33333	efficient	1	1	1	1	7	2	38	1	2	3
R_7TH4JSIDouWA6UZ	2013-08-27 10:03:43	2013-08-27 10:07:16	3	6	7	5	6	3	6	6	5	Large	3	3	3	3	4	2	45	1	1	2
R_6MtHl3Etj407cih	2013-08-27 10:09:58	2013-08-27 10:12:46	2	5	6	5	5.33333	2	5	5	4	Carniverous	2	2	2	2	5	2	27	1	2	5
R_diKajTHZhKfY3xb	2013-08-27 10:12:00	2013-08-27 10:15:32	2	7	5	5	5.66667	1	6	6	4.33333	frightening	2	2	2	2	7	2	41	1	2	2
R_eUTD7D4rW2S7r3n	2013-08-27 10:16:51	2013-08-27 10:19:57	5	6	6	5	5.66667	2	4	5	3.66667	aggressive	2	2	2	2	5	1	23	4	1	3
R_9n3j8YpZQtzwjbv	2013-08-27 10:19:11	2013-08-27 10:22:14	6	7	7	7	7	7	7	7	7	Strong	1	1	1	1	7	2	32	1	1	5
R_9AG38zV0imSdJYN	2013-08-27 10:17:54	2013-08-27 10:23:13	3	5	5	4	4.66667	2	7	6	5	Smart	1	1	1	1	7	1	51	1	1	5
R_0oekAkXdmoI9ztr	2013-08-27 10:20:52	2013-08-27 10:24:37	5	7	6	6	6.33333	1	2	6	3	unpredictable	2	2	2	2	5	2	26	1	1	3
R_8df2dJHhuCKHYa1	2013-08-27 10:31:34	2013-08-27 10:33:34	5	4	6	2	4	5	6	6	5.66667	predator	2	2	2	2	7	2	24	4	2	4
R_e5TYmRab2iWPatL	2013-08-27 10:32:05	2013-08-27 10:35:21	1	5	2	5	4	3	7	6	5.33333	Imposing	2	2	2	2	7	1	18	1	9	2
R_cZMoywFJS7WPxel	2013-08-27 10:35:28	2013-08-27 10:38:34	6	6	4	4	4.66667	4	6	5	5	ancient	3	3	3	3	7	2	32	1	2	2
R_0f9UXaEXF608Kb3	2013-08-27 10:40:46	2013-08-27 10:43:38	5	1	4	4	3	7	7	7	7	interesting	1	1	1	1	7	1	18	1	1	1
R_72MMCTpXPlYcRGB	2013-08-27 10:39:36	2013-08-27 10:44:57	4	7	7	7	7	1	1	1	1	mean	2	2	2	2	1	1	38	1	3	7
R_0uBiueJ39ioTFlz	2013-08-27 10:43:47	2013-08-27 10:48:58	6	5	7	7	6.33333	1	3	3	2.33333	ruthless	2	2	2	2	4	1	59	3	2	6
R_afVcHx60PP7iiaN	2013-08-27 10:49:30	2013-08-27 10:53:25	3	7	7	7	7	3	3	3	3	Frightening	2	2	2	2	3	2	22	1	2	4
R_6sVPGZBngEhUFMh	2013-08-27 10:51:20	2013-08-27 10:54:56	5	2	5	3	3.33333	3	7	5	5	misrepresented	1	4	4	4	6	2	32	1	1	3
R_eDLOkhGE7wRN8Hj	2013-08-27 10:50:05	2013-08-27 10:55:16	2	1	4	1	2	3	6	5	4.66667	Fierce	2	2	2	2	6	1	31	1	3	2
R_cU6enfGLJPqz2xT	2013-08-27 10:58:14	2013-08-27 11:00:46	5	6	3	5	4.66667	3	4	5	4	cool	1	1	1	1	6	2	23	1	1	2
R_bDgEqWjILB4cdVz	2013-08-27 10:55:35	2013-08-27 11:01:32	1	7	3	5	5	2	7	6	5	Energetic	1	1	1	1	6	1	43	1	1	2
R_6sclWvwdfBsZFgF	2013-08-27 09:47:29	2013-08-27 11:05:57	3	4	4	5	4.33333	6	2	5	4.33333	mysterious	3	3	3	3	4	2	19	1	1	4
R_3TMuOtKHNSqYskt	2013-08-27 10:59:18	2013-08-27 11:07:20	6	7	7	7	7	7	7	7	7	Misunderstood	4	4	4	4	7	2	24	1	1	4
R_eeZxKmgrsl5f0Tr	2013-08-27 11:05:21	2013-08-27 11:08:20	3	6	5	3	4.66667	4	6	5	5	carnivore	2	2	2	2	6	1	25	2	1	2
R_0B1MHJUuPg8Vkm9	2013-08-27 11:06:55	2013-08-27 11:10:39	6	3	5	3	3.66667	5	7	7	6.33333	Impressive	1	1	1	1	6	2	36	1	4	3
R_7aCEDvEuIs3oRut	2013-08-27 11:20:25	2013-08-27 11:24:21	4	2	3	5	3.33333	4	6	5	5	predator	2	2	2	2	6	1	19	1	6	4
R_b11wi1QOxSDdOsd	2013-08-27 11:20:35	2013-08-27 11:24:44	6	6	6	5	5.66667	1	2	4	2.33333	brutal	2	2	2	2	2	1	25	1	3	4
R_cZPsvXhFsl123Kl	2013-08-27 11:18:55	2013-08-27 11:25:19	2	6	6	6	6	1	3	3	2.33333	vociferous	2	2	2	2	4	1	41	7	2	4
R_3mJ60eXGLTGqX2d	2013-08-27 11:20:37	2013-08-27 11:25:52	3	7	7	7	7	1	4	1	2	Threatening	2	2	2	2	1	2	37	2	2	2
R_2foFokXKqfRG8Pb	2013-08-27 11:23:51	2013-08-27 11:28:18	3	5	5	4	4.66667	4	5	6	5	smart	1	1	1	1	4	1	28	1	1	1
R_9WZri2kQzh3c7LT	2013-08-27 11:26:30	2013-08-27 11:29:56	1	3	5	5	4.33333	4	4	6	4.66667	Majestic	1	1	1	1	7	1	23	2	3	3
R_8D5JtajF3DyK3Jz	2013-08-27 11:28:10	2013-08-27 11:30:54	5	6	6	6	6	1	5	1	2.33333	creepy	2	2	2	2	6	1	24	1	1	4
R_b40cQBLeGOa2dSd	2013-08-27 11:28:27	2013-08-27 11:33:49	2	5	5	5	5	3	6	6	5	powerful	1	1	1	1	6	1	40	2	2	1
R_3aQFb7sF8iY2jkh	2013-08-27 11:33:44	2013-08-27 11:36:54	6	6	6	5	5.66667	1	3	4	2.66667	trouble	2	2	2	2	4	1	62	1	5	4
R_3xxz9AfLIlbyqlD	2013-08-27 11:33:47	2013-08-27 11:38:30	4	6	6	6	6	2	2	2	2	Aggressive	2	2	2	2	5	1	41	1	2	3
R_1SWtfflCkOGs6ax	2013-08-27 11:50:15	2013-08-27 11:52:59	5	5	5	5	5	5	5	5	5	majestic	1	1	1	1	5	1	39	1	3	4
R_797jXerf9gtVNaJ	2013-08-27 11:58:06	2013-08-27 12:03:44	1	4	3	3	3.33333	5	7	6	6	huge	3	3	3	3	6	2	24	1	2	4
R_2tAj3Gsuh6BW4p7	2013-08-27 12:04:44	2013-08-27 12:08:43	2	7	7	7	7	7	7	7	7	Jaws	3	3	3	3	2	1	40	2	3	4
R_5pRr3JWL5UXdROJ	2013-08-27 12:10:04	2013-08-27 12:16:28	1	7	7	7	7	1	7	1	3	sad	2	2	2	2	1	2	25	1	2	4
R_8c7RgL954uQUhaR	2013-08-27 12:16:19	2013-08-27 12:18:52	3	5	4	3	4	4	4	4	4	Aquatic	3	3	3	3	6	1	28	1	5	5
R_5BdswThfV85kK8d	2013-08-27 12:17:23	2013-08-27 12:21:52	2	7	7	7	7	1	5	6	4	brutal	2	2	2	2	2	2	58	1	2	7
R_0BXSYKeHOcu7EGN	2013-08-27 12:20:17	2013-08-27 12:24:24	5	6	6	6	6	2	4	3	3	fast	1	3	3	3	5	2	54	3	4	2
R_9FveLSFYGxGfPZb	2013-08-27 12:31:02	2013-08-27 12:34:53	6	1	7	3	3.66667	6	7	6	6.33333	predator	2	2	2	2	5	2	51	1	4	5
R_2bZOe13WsodxOvj	2013-08-27 12:35:40	2013-08-27 12:38:58	5	5	5	4	4.66667	2	3	3	2.66667	Ominous	2	2	2	2	5	2	46	1	2	4
R_aXl3wDgH2yB1Gip	2013-08-27 12:29:52	2013-08-27 12:39:29	2	7	7	7	7	4	4	7	5	killers	2	2	2	2	1	1	24	2	2	4
R_3pDEue3OObtU9QV	2013-08-27 12:42:44	2013-08-27 12:45:16	1	5	5	4	4.66667	3	7	6	5.33333	awesome	1	1	1	1	7	1	23	4	1	2
R_02R9Q2m1tJnXdpH	2013-08-27 12:45:55	2013-08-27 12:49:10	3	3	5	3	3.66667	6	6	6	6	Misunderstood	4	4	4	4	7	2	27	1	2	1
R_eFIohCAvbZ2nQhL	2013-08-27 12:46:44	2013-08-27 12:52:47	6	6	6	3	5	3	4	6	4.33333	huge	3	3	3	3	5	2	30	4	5	3
R_6RQXY7A6VH1Srel	2013-08-27 13:12:03	2013-08-27 13:16:40	6	5	5	4	4.66667	3	4	5	4	cold	3	3	3	3	5	2	37	7	3	5
R_0oE99HEFyiefeEl	2013-08-27 13:17:03	2013-08-27 13:23:03	3	5	5	2	4	3	6	6	5	sleek	1	1	1	1	7	2	44	1	4	4
R_es2zGBmFGovBiNT	2013-08-27 13:20:10	2013-08-27 13:26:44	4	5	3	4	4	3	5	3	3.66667	Powerful	1	1	1	1	6	1	32	1	2	2
R_5ALA0aM2d2TNhZP	2013-08-27 13:23:21	2013-08-27 13:27:12	5	2	1	1	1.33333	7	7	7	7	Majestic	1	1	1	1	7	1	20	1	1	1
R_9p3PoSyeyGz4qa1	2013-08-27 13:38:41	2013-08-27 13:44:50	4	7	7	7	7	1	7	7	5	Predatory	2	2	2	2	3	1	63	1	3	4
R_3WTOnqEBMMChzKt	2013-08-27 13:47:58	2013-08-27 13:52:51	1	3	4	3	3.33333	4	4	4	4	soft	1	1	1	1	5	1	19	1	1	3
R_2gkM6JZmBeZ0Ot7	2013-08-27 14:05:13	2013-08-27 14:09:56	5	4	4	4	4	4	4	4	4	Magnificent	1	1	1	1	4	1	44	1	3	4
R_eEW9oKffdbAUfoV	2013-08-27 14:16:54	2013-08-27 14:22:47	1	5	6	4	5	3	4	5	4	unpredictable	2	2	2	2	4	1	42	1	1	4
R_cD8G7o8hxMUEvvD	2013-08-27 14:21:37	2013-08-27 14:25:01	2	5	3	4	4	5	4	4	4.33333	misunderstood	4	4	4	4	5	2	21	1	2	5
R_263XwTZSyJND39P	2013-08-27 14:21:39	2013-08-27 14:26:00	3	6	7	7	6.66667	2	6	6	4.66667	Sleek	1	1	1	1	4	1	28	1	2	3
R_b7NC6JrD81okW8d	2013-08-27 14:23:16	2013-08-27 14:26:06	6	3	2	2	2.33333	4	4	5	4.33333	Strong	1	1	1	1	6	1	27	1	1	2
R_2ls6nYrEELu7TmJ	2013-08-27 14:23:56	2013-08-27 14:27:28	1	6	3	4	4.33333	4	5	4	4.33333	Paragon	1	1	1	1	7	1	21	1	1	3
R_bEGRsGOGHRK0mIB	2013-08-27 14:24:03	2013-08-27 14:28:08	3	4	6	6	5.33333	5	6	4	5	Awesome	1	1	1	1	6	1	18	1	5	4
R_1TE17tUAO0uzfDL	2013-08-27 14:25:29	2013-08-27 14:28:24	2	5	5	5	5	1	4	3	2.66667	powerful	1	1	1	1	5	2	22	1	1	2
R_8HdwypdMJ6Hhddz	2013-08-27 14:25:48	2013-08-27 14:29:20	4	6	4	3	4.33333	3	6	6	5	Jaws	3	3	3	3	7	1	26	4	3	4
R_3xutqqu200FlfVP	2013-08-27 14:27:39	2013-08-27 14:30:39	2	4	3	6	4.33333	3	6	5	4.66667	Cool	1	1	1	1	4	1	25	1	3	6
R_4GTnRNSTzHBtvKZ	2013-08-27 14:27:06	2013-08-27 14:32:26	5	4	4	3	3.66667	3	6	5	4.66667	Instinctual	1	3	3	3	7	1	43	1	2	2
R_1Ht8C0x6uB07mlf	2013-08-27 14:28:42	2013-08-27 14:32:27	6	6	5	6	5.66667	6	3	5	4.66667	powerful	1	1	1	1	6	1	18	1	2	3
R_5vB8yF2yVgIYJlX	2013-08-27 14:29:44	2013-08-27 14:32:31	6	7	7	7	7	1	3	2	2	deadly	2	2	2	2	1	1	33	1	4	6
R_6yaujPxlRCuwFM1	2013-08-27 14:29:11	2013-08-27 14:32:31	3	7	7	7	7	1	6	6	4.33333	Terrifying	2	2	2	2	5	2	31	1	7	4
R_25JWB6wqvc88p13	2013-08-27 14:31:44	2013-08-27 14:34:08	2	3	3	2	2.66667	4	6	7	5.66667	animals	3	3	3	3	5	1	21	1	5	2
R_3qltlJZGORkbxMV	2013-08-27 14:31:48	2013-08-27 14:34:32	2	6	7	5	6	3	4	5	4	Fascinating	1	1	1	1	7	2	27	1	2	1
R_71DwfO3U5PaC1IF	2013-08-27 14:31:46	2013-08-27 14:35:35	6	7	7	7	7	5	5	5	5	Fierce	2	2	2	2	4	1	18	1	1	4
R_6mwAWz8cyZm4m2N	2013-08-27 14:30:26	2013-08-27 14:36:22	4	5	6	7	6	3	5	2	3.33333	Violent	2	2	2	2	5	1	30	2	2	4
R_4OY0IrL60iiDIMJ	2013-08-27 14:33:49	2013-08-27 14:37:48	6	5	5	5	5	3	6	5	4.66667	Carnivore	2	2	2	2	4	2	27	1	1	3
R_23TEEA6VtlSYqJT	2013-08-27 14:34:14	2013-08-27 14:39:32	4	7	5	3	5	4	7	5	5.33333	Focused	1	1	1	1	7	1	37	2	3	3
R_5syyPRnFLlpuczX	2013-08-27 14:36:27	2013-08-27 14:40:01	6	6	5	5	5.33333	2	4	5	3.66667	Hungry	3	3	3	3	4	1	30	1	1	1
R_e9aOrR3L73EB6MR	2013-08-27 14:39:06	2013-08-27 14:42:26	5	6	6	6	6	6	5	4	5	Powerful	1	1	1	1	7	1	30	1	2	5
R_0epH8UUJ9Siw8N7	2013-08-27 14:39:51	2013-08-27 14:42:58	3	6	3	3	4	4	5	4	4.33333	calm	1	1	1	1	7	1	19	4	2	3
R_er2RJbLizUMKBOB	2013-08-27 14:39:18	2013-08-27 14:44:10	1	5	3	4	4	3	4	5	4	Fast	1	3	3	3	4	1	29	1	3	3
R_6yuIcsUBCCfhPUx	2013-08-27 14:39:42	2013-08-27 14:44:16	4	5	5	4	4.66667	2	6	6	4.66667	fierce	2	2	2	2	5	2	24	2	1	3
R_cJ7S0QhRVHA9aHX	2013-08-27 14:47:02	2013-08-27 14:50:43	2	6	7	6	6.33333	3	5	2	3.33333	terrifying	2	2	2	2	7	2	21	3	1	3
R_et7E4BJL0ucZD81	2013-08-27 14:49:49	2013-08-27 14:52:39	6	4	7	6	5.66667	3	7	7	5.66667	Majestic	1	1	1	1	7	2	27	1	2	1
R_cucjzQqUvrT8qSp	2013-08-27 14:53:05	2013-08-27 14:56:33	2	5	5	6	5.33333	4	4	5	4.33333	intimidating	2	2	2	2	5	1	30	1	4	3
R_bmhTavS3FdeMLRj	2013-08-27 14:58:19	2013-08-27 15:01:29	2	6	5	5	5.33333	4	6	5	5	Ominous	2	2	2	2	6	1	20	1	5	4
R_bC1vaFJkZQKaRJr	2013-08-27 14:56:25	2013-08-27 15:04:35	4	5	3	4	4	4	2	3	3	Predator	2	2	2	2	5	1	27	4	4	4
R_0pNTEFly4EPDyUl	2013-08-27 15:04:27	2013-08-27 15:07:17	1	4	4	2	3.33333	5	6	4	5	powerful	1	1	1	1	6	2	21	1	1	3
R_4Geeu7ZCBI8kJEx	2013-08-27 15:01:44	2013-08-27 15:07:46	2	6	5	5	5.33333	4	4	3	3.66667	Ferocious	2	2	2	2	6	1	20	1	1	4
R_cSdcAdwKivMaUNn	2013-08-27 15:03:38	2013-08-27 15:09:21	1	6	6	6	6	4	4	3	3.66667	Legendary	1	1	1	1	5	1	40	4	3	4
R_egkKHx3kVAyotvf	2013-08-27 15:01:50	2013-08-27 15:09:43	3	7	7	7	7	1	5	4	3.33333	intriguing	1	1	1	1	7	1	48	1	2	6
R_3VIeoteNTzGvklT	2013-08-27 15:08:47	2013-08-27 15:15:59	3	3	7	4	4.66667	1	6	6	4.33333	MACHINE	3	3	3	3	4	1	59	1	2	7
R_9Sm7VFjiKTYcxnf	2013-08-27 15:17:05	2013-08-27 15:20:04	4	6	7	7	6.66667	5	7	6	6	Majestic	1	1	1	1	7	1	21	4	1	5
R_6EdtqDoBhrLjCZf	2013-08-27 15:18:55	2013-08-27 15:22:35	2	7	7	7	7	1	5	1	2.33333	ravenous	3	3	3	3	4	2	32	1	2	4
R_bIUQLJfo8oPjjOB	2013-08-27 15:24:03	2013-08-27 15:26:53	1	1	4	1	2	1	1	1	1	Endangered	3	2	5	5	7	2	34	1	2	2
R_0HEUK3v6SzyS525	2013-08-27 15:28:37	2013-08-27 15:31:47	3	6	6	6	6	6	5	3	4.66667	killers	2	2	2	2	5	1	23	1	2	3
R_2c6qqn327phNIdD	2013-08-27 15:27:59	2013-08-27 15:31:53	5	6	5	5	5.33333	4	5	3	4	intimidating	2	2	2	2	4	1	21	1	2	4
R_6mPIvGO1Rpjeiz3	2013-08-27 15:29:54	2013-08-27 15:32:39	4	5	5	5	5	1	3	4	2.66667	Frightening	2	2	2	2	6	2	26	1	2	2
R_bI7adezUiCuQHyZ	2013-08-27 15:35:55	2013-08-27 15:39:40	6	5	6	5	5.33333	2	6	5	4.33333	Exquisite	1	1	1	1	7	1	35	4	4	4
R_6x5967t74t6lLfL	2013-08-27 15:37:48	2013-08-27 15:40:11	1	4	5	5	4.66667	3	4	3	3.33333	predatory	2	2	2	2	5	1	25	4	4	5
R_0qrVdwGNu1Srt5j	2013-08-27 15:39:40	2013-08-27 15:42:33	3	3	7	5	5	5	7	7	6.33333	interesting	1	1	1	1	5	1	25	1	3	5
R_8AI4k6sIcIeDzuJ	2013-08-27 15:43:54	2013-08-27 15:47:16	6	2	3	1	2	5	5	6	5.33333	Interesting	1	1	1	1	7	1	24	1	3	4
R_9SKmjLathKvOPkx	2013-08-27 15:45:07	2013-08-27 15:48:33	2	3	3	1	2.33333	7	7	7	7	misunderstood	4	4	4	4	7	1	38	1	4	4
R_0VbHjuVdVYMbIvb	2013-08-27 15:46:18	2013-08-27 15:49:09	1	7	7	1	5	1	5	2	2.66667	large	3	3	3	3	4	2	32	1	4	4
R_9XoyqjvbBFdfbcp	2013-08-27 15:53:59	2013-08-27 15:58:43	4	7	7	7	7	4	7	7	6	Intelligent	1	1	1	1	7	1	23	1	1	1
R_0x3RN9HMBEgF9VX	2013-08-27 15:59:27	2013-08-27 16:02:47	2	5	5	5	5	5	5	5	5	menacing	2	2	2	2	3	1	25	1	1	4
R_9mEq0vjWOOkBD93	2013-08-27 16:14:29	2013-08-27 16:18:05	6	4	5	4	4.33333	3	5	2	3.33333	huge	3	3	3	3	5	2	36	1	2	2
R_0qgd8tEmSPp1UUd	2013-08-27 16:16:17	2013-08-27 16:20:43	6	7	7	5	6.33333	4	6	6	5.33333	strong	1	1	1	1	4	1	33	2	3	2
R_ePa1xI21KmWkoex	2013-08-27 16:23:08	2013-08-27 16:26:42	2	7	7	7	7	1	1	5	2.33333	Terrifying	2	2	2	2	2	2	18	1	2	3
R_2fNhNIkB6XhkN5r	2013-08-27 16:29:38	2013-08-27 16:34:17	1	6	6	3	5	3	4	6	4.33333	Large	3	3	3	3	5	1	27	1	2	7
R_7R3jXRHvhhajKEl	2013-08-27 16:31:33	2013-08-27 16:34:19	6	7	7	7	7	1	1	1	1	hungry	3	3	3	3	4	2	53	1	2	4
R_55reS3n1LTxOPLn	2013-08-27 16:33:44	2013-08-27 16:38:21	2	7	6	6	6.33333	2	5	6	4.33333	deadly	2	2	2	2	5	2	27	1	1	6
R_6tbxxmMbGySSgip	2013-08-27 16:35:35	2013-08-27 16:39:26	1	2	2	4	2.66667	3	5	3	3.66667	deceitful	2	2	2	2	6	1	28	1	2	2
R_8ozDH54ajxWMM2F	2013-08-27 16:43:05	2013-08-27 16:45:49	6	6	6	7	6.33333	2	5	2	3	Exotic	1	3	3	3	6	1	20	1	1	1
R_06B97Mqaw2HVt4h	2013-08-27 16:44:21	2013-08-27 16:47:43	5	7	4	5	5.33333	2	5	4	3.66667	misunderstood	4	4	4	4	7	1	27	4	1	2
R_4HhTTz0WOKtKAa9	2013-08-27 16:47:44	2013-08-27 16:51:49	2	7	7	7	7	2	4	5	3.66667	Bloodthirsty	2	2	2	2	7	1	18	1	1	2
R_6PXANR9Q2eQsNKt	2013-08-27 16:49:04	2013-08-27 16:52:37	4	3	4	3	3.33333	4	6	5	5	sly	2	2	2	2	6	1	34	1	1	2
R_5uncfv51uBgfcoZ	2013-08-27 16:52:01	2013-08-27 16:56:36	3	6	5	3	4.66667	6	7	7	6.66667	Amazing	1	1	1	1	7	2	44	1	1	6
R_8iuYCtHVeOaKkER	2013-08-27 17:00:27	2013-08-27 17:03:11	1	7	7	7	7	2	5	4	3.66667	terrifying	2	2	2	2	5	1	25	1	2	4
R_3K02BYYQDGEc8yF	2013-08-27 17:00:41	2013-08-27 17:05:09	6	4	6	6	5.33333	4	4	5	4.33333	Predatory	2	2	2	2	6	1	29	1	2	2
R_bwOHMg6lQEXvbA9	2013-08-27 17:10:53	2013-08-27 17:14:26	1	2	4	4	3.33333	3	5	5	4.33333	awesome	1	1	1	1	2	1	26	1	2	4
R_9EVxm5prGdw9taJ	2013-08-27 17:13:33	2013-08-27 17:16:54	2	6	4	3	4.33333	2	5	5	4	useful	1	1	1	1	7	1	37	1	1	5
R_2aaKrvak9f2uSbj	2013-08-27 17:19:00	2013-08-27 17:22:10	5	6	5	3	4.66667	3	2	2	2.33333	-	5	5	5	5	5	2	20	1	4	2
R_56gmR71ZfRLCEcZ	2013-08-27 17:19:01	2013-08-27 17:22:33	3	6	6	5	5.66667	3	4	5	4	frightening	2	2	2	2	2	1	48	1	4	6
R_8Gn5BkqkGlGVd9b	2013-08-27 17:21:20	2013-08-27 17:24:44	6	4	5	6	5	2	2	2	2	unpredictable	2	2	2	2	7	2	22	2	3	5
R_9SGNNGO8ePFThkh	2013-08-27 17:25:30	2013-08-27 17:29:35	2	5	5	5	5	5	4	5	4.66667	Delicious	1	1	1	1	6	2	24	1	3	3
R_03zT0V2yNyAwV49	2013-08-27 17:33:16	2013-08-27 17:37:30	3	2	2	1	1.66667	4	5	4	4.33333	Necessary	1	1	1	1	7	2	21	3	1	2
R_3PD9Rdb8xPpVxwV	2013-08-27 17:45:04	2013-08-27 17:48:23	2	5	7	5	5.66667	4	6	4	4.66667	Hardcore	4	4	4	4	4	1	20	1	1	4
R_6Klj7eyHYLROMsZ	2013-08-27 17:55:56	2013-08-27 17:59:45	6	7	7	7	7	3	5	7	5	deadly	2	2	2	2	1	1	61	1	3	7
R_b8WX62u1m3SRxpX	2013-08-27 18:02:15	2013-08-27 18:06:08	4	6	7	6	6.33333	5	6	5	5.33333	powerful	1	1	1	1	2	2	31	1	3	6
R_87VCf0dsnM2a1Dv	2013-08-27 18:36:32	2013-08-27 18:40:06	2	6	7	4	5.66667	3	6	6	5	maneater!	2	2	2	2	6	1	55	1	2	1
R_dcDdyx7ui7m6zIx	2013-08-27 18:41:00	2013-08-27 18:44:22	6	7	6	6	6.33333	3	6	6	5	powerful	1	1	1	1	5	1	24	1	4	4
R_4I8MG0TFvX7x8vX	2013-08-27 18:42:22	2013-08-27 18:44:34	1	1	1	1	1	2	6	7	5	powerful	1	1	1	1	6	1	23	4	4	6
R_e8xig1Vjk7c2iY5	2013-08-27 18:43:39	2013-08-27 18:46:36	4	7	7	7	7	1	7	6	4.66667	Menacing	2	2	2	2	7	1	23	1	1	4
R_5BJk1868oykYdIF	2013-08-27 18:51:55	2013-08-27 18:58:33	2	5	5	6	5.33333	2	4	6	4	Menacing	2	2	2	2	5	1	51	1	3	2
R_cIR2307IFn150EJ	2013-08-27 18:55:02	2013-08-27 18:58:44	1	3	5	1	3	3	6	6	5	cool	1	1	1	1	4	1	51	1	1	6
R_daSyop7LrnLK8xD	2013-08-27 19:12:58	2013-08-27 19:15:36	3	6	7	2	5	1	7	7	5	Loyal	1	1	1	1	7	1	36	1	2	4
R_0DpPhCl7lzzcTJP	2013-08-27 19:14:20	2013-08-27 19:17:53	2	6	6	3	5	6	6	6	6	intense	3	3	3	3	6	2	55	1	7	4
R_bEJ0vePjGTocHSB	2013-08-27 19:16:34	2013-08-27 19:19:49	5	7	6	6	6.33333	1	3	1	1.66667	ferocious	2	2	2	2	2	2	22	4	4	3
R_23S26Fg7vG2s03H	2013-08-27 19:20:41	2013-08-27 19:23:43	2	7	5	6	6	4	4	4	4	Threatening	2	2	2	2	6	1	28	1	1	2
R_eEy0mOYJ2fZdkX3	2013-08-27 19:24:47	2013-08-27 19:27:25	6	4	7	3	4.66667	2	6	6	4.66667	shy	1	3	3	3	7	1	30	1	2	3
R_1NyGJrdWNneU7TT	2013-08-27 19:25:30	2013-08-27 19:28:34	3	7	6	6	6.33333	4	7	6	5.66667	Sleek	1	1	1	1	5	2	30	1	3	2
R_8ct5O1RDEw4YV5H	2013-08-27 19:28:58	2013-08-27 19:33:30	5	7	7	7	7	1	4	7	4	predator	2	2	2	2	1	2	40	2	2	4
R_0HatnQVldT1UBi5	2013-08-27 19:33:34	2013-08-27 19:37:29	2	4	4	4	4	4	7	7	6	predator	2	2	2	2	7	2	26	1	2	2
R_bwMuXxrLjwcf6Lz	2013-08-27 19:40:26	2013-08-27 19:45:27	4	5	7	5	5.66667	2	2	2	2	Gruesome	2	2	2	2	5	1	29	3	3	5
R_0eVuiBHaT0vZQeF	2013-08-27 19:51:51	2013-08-27 19:56:36	5	3	6	2	3.66667	5	5	6	5.33333	exploited	3	2	3	2	7	2	57	1	2	2
R_0kOpvQK6vMxvg8t	2013-08-27 19:53:16	2013-08-27 19:58:17	6	1	2	3	2	4	6	7	5.66667	fascinating	1	1	1	1	5	2	20	1	1	3
R_4P0J9Cfq3pnQrhH	2013-08-27 19:56:56	2013-08-27 20:01:13	1	3	3	2	2.66667	6	5	5	5.33333	Primal	3	2	2	2	7	1	24	1	1	4
R_1Y2n8qdQrFs3V89	2013-08-27 19:59:09	2013-08-27 20:02:41	3	6	6	4	5.33333	2	4	5	3.66667	fearsome	2	2	2	2	3	1	44	1	5	3
R_ePB0qI73IpxrI3z	2013-08-27 20:12:57	2013-08-27 20:15:59	6	7	6	5	6	1	5	1	2.33333	hungry	3	3	3	3	5	2	30	2	1	4
R_9TfRffrAPweA0Ul	2013-08-27 20:21:33	2013-08-27 20:27:30	2	3	2	1	2	5	7	6	6	Noble	1	1	1	1	7	1	47	1	9	2
R_3IqlJWEN4E8Q2jz	2013-08-27 20:36:06	2013-08-27 20:38:58	2	4	3	3	3.33333	2	4	4	3.33333	angry	2	2	2	2	5	1	24	4	1	4
R_8diiBgP7eofszeB	2013-08-27 20:45:04	2013-08-27 20:47:51	5	5	4	5	4.66667	3	5	6	4.66667	unpredictable	2	2	2	2	6	1	27	1	2	2
R_cZ4Al9aWiDs58UZ	2013-08-27 20:45:45	2013-08-27 20:49:48	6	7	7	7	7	1	5	5	3.66667	Predator	2	2	2	2	2	1	32	4	2	5
R_5vR3MimqnLP4eZT	2013-08-27 20:47:02	2013-08-27 20:50:54	1	2	2	3	2.33333	4	6	6	5.33333	Misunderstood	4	4	4	4	6	1	25	1	3	3
R_3gxiZIP9nxrJCtv	2013-08-27 20:51:43	2013-08-27 20:55:58	4	7	7	7	7	2	4	4	3.33333	terrifying	2	2	2	2	4	2	29	1	5	3
R_1NtO4QSpt637u73	2013-08-27 21:02:14	2013-08-27 21:08:03	6	7	7	6	6.66667	3	5	2	3.33333	Strong	1	1	1	1	7	2	27	1	1	1
R_41wkS2XaGEA7yNT	2013-08-27 22:04:15	2013-08-27 22:07:37	4	7	7	7	7	3	4	4	3.66667	predator	2	2	2	2	7	2	59	1	2	2
R_1BtpX3TShQ7dE7b	2013-08-27 22:07:40	2013-08-27 22:10:52	3	6	6	6	6	1	2	4	2.33333	hungry	3	3	3	3	7	2	59	1	1	2
R_0URvV0Kcdpw6Mip	2013-08-27 22:40:03	2013-08-27 22:47:48	3	1	2	2	1.66667	5	2	7	4.66667	Large	3	3	3	3	7	2	52	1	2	4
R_bgA0ni90PHpAIf3	2013-08-27 23:00:06	2013-08-27 23:03:50	5	5	4	4	4.33333	1	4	5	3.33333	fearsome	2	2	2	2	2	2	33	1	3	4
R_066q2ymHRAGs8oR	2013-08-27 22:58:53	2013-08-27 23:04:56	1	7	7	7	7	1	1	1	1	Bad	2	2	2	2	1	2	24	2	1	4
R_aaxJSMRtPpuMqpL	2013-08-27 23:29:21	2013-08-27 23:32:41	2	6	5	4	5	3	3	6	4	fast	1	3	3	3	4	1	46	1	2	4
R_0GLFxpVyNB0WRLv	2013-08-27 23:56:29	2013-08-28 00:00:20	3	7	7	4	6	3	4	4	3.66667	Predator	2	2	2	2	5	1	26	2	2	4
R_a9pdtr1YjclJ4EZ	2013-08-28 01:26:23	2013-08-28 01:30:02	2	4	6	6	5.33333	4	4	5	4.33333	feroucious	2	2	2	2	4	1	27	2	3	4
R_9WyFXQv9HhhbjsV	2013-08-28 01:30:04	2013-08-28 01:34:47	6	7	7	7	7	2	7	7	5.33333	big teeth	5	5	5	5	2	1	37	1	1	1
R_3sKO7vT6NGNnQgt	2013-08-28 02:12:22	2013-08-28 02:16:53	4	6	7	5	6	4	7	2	4.33333	smooth	1	1	1	1	5	1	26	1	1	4
R_efUCak8YH3ktbhz	2013-08-28 02:28:16	2013-08-28 02:31:19	1	2	5	2	3	7	7	7	7	Calculating	2	2	2	2	7	2	29	1	1	2
R_cHgPXhpx8WrwC2x	2013-08-28 02:41:03	2013-08-28 02:45:36	6	4	4	4	4	4	4	3	3.66667	unique	1	1	1	1	6	2	40	2	2	2
R_2bh8SXtvtlatcWh	2013-08-28 02:43:13	2013-08-28 02:48:32	3	5	2	3	3.33333	5	7	6	6	misunderstood	4	4	4	4	1	2	27	1	2	4
R_6t9VaqrZJiIXMkB	2013-08-28 03:58:45	2013-08-28 04:02:16	4	5	4	4	4.33333	4	5	5	4.66667	Efficient	1	1	1	1	6	1	27	1	2	4
R_3UlGN8PXkQ66q2h	2013-08-28 04:49:39	2013-08-28 04:56:09	4	7	4	3	4.66667	1	5	7	4.33333	misunderstood	4	4	4	4	5	1	28	1	2	3
R_38z7B944eyjzVkh	2013-08-28 05:17:32	2013-08-28 05:20:24	2	7	6	4	5.66667	6	7	7	6.66667	magnificient	1	1	1	1	6	2	25	1	3	4
R_4Za3HKKUEMYfHSt	2013-08-28 05:51:10	2013-08-28 05:54:47	1	2	4	4	3.33333	7	7	7	7	Necessary	1	1	1	1	7	1	31	1	3	6
R_9p2acfj0G1vACXj	2013-08-28 06:11:42	2013-08-28 06:15:26	3	6	5	5	5.33333	4	6	5	5	Powerful	1	1	1	1	6	2	22	1	1	2
R_0upMUFQB0KscyLr	2013-08-28 06:40:47	2013-08-28 06:44:49	2	4	4	4	4	4	4	4	4	cartilaginous	3	3	3	3	7	1	24	1	1	1
R_9v1i7Pv20Xl8yAR	2013-08-28 07:13:09	2013-08-28 07:16:21	4	3	2	2	2.33333	1	6	6	4.33333	amazing	1	1	1	1	5	1	34	1	2	3
R_bKLQxIVbUESVR0V	2013-08-28 07:18:25	2013-08-28 07:22:12	3	4	3	3	3.33333	4	6	6	5.33333	amazing	1	1	1	1	6	2	22	1	1	4
R_78xChAXlXowfXil	2013-08-28 07:19:29	2013-08-28 07:23:16	2	6	6	6	6	6	7	5	6	Independent	1	1	1	1	5	1	24	1	1	6
R_07jXUqvThULzJo9	2013-08-28 07:20:13	2013-08-28 07:24:02	6	2	2	2	2	5	5	2	4	impressive	1	1	1	1	6	1	33	1	1	2
R_6WrjXgCG3qtaMXr	2013-08-28 07:19:34	2013-08-28 07:24:09	3	3	5	6	4.66667	5	7	4	5.33333	sleek	1	1	1	1	6	1	27	1	2	2
R_9EQ7Cex3XX5qt5r	2013-08-28 07:22:58	2013-08-28 07:25:30	2	2	2	4	2.66667	6	6	5	5.66667	magestic	1	1	1	1	5	1	22	1	2	5
R_erGsd4izHkG4cE5	2013-08-28 07:22:11	2013-08-28 07:25:42	5	5	6	5	5.33333	3	3	4	3.33333	Predator	2	2	2	2	3	1	54	1	3	5
R_6rEHFudAYZi5uyp	2013-08-28 07:22:32	2013-08-28 07:25:44	1	6	5	5	5.33333	3	3	3	3	Carniverous	2	2	2	2	7	1	21	1	2	2
R_4Mx8Bk7jryBlhlz	2013-08-28 07:21:07	2013-08-28 07:26:34	6	6	5	4	5	4	5	5	4.66667	stealthy	2	2	2	2	7	1	32	1	4	2
R_8wVYgZ1V4smcgg5	2013-08-28 07:24:19	2013-08-28 07:27:40	4	7	7	7	7	1	1	1	1	Menacing	2	2	2	2	2	1	25	1	1	2
R_3CbAdA0QY37wyY5	2013-08-28 07:21:02	2013-08-28 07:27:45	4	5	6	4	5	3	4	7	4.66667	endangered	3	2	5	5	4	2	22	1	1	3
R_00cxVv9VWpUneSN	2013-08-28 07:27:58	2013-08-28 07:31:03	4	4	4	4	4	2	7	7	5.33333	gorgeous	1	1	1	1	7	2	31	1	2	3
R_0USlcUtTgE8IWYl	2013-08-28 07:27:53	2013-08-28 07:31:10	2	3	6	2	3.66667	1	6	6	4.33333	missunderstood	1	4	4	4	7	1	36	1	1	5
R_9uEU2hwICFYG3KB	2013-08-28 07:28:02	2013-08-28 07:33:06	2	5	5	4	4.66667	4	6	6	5.33333	amazing	1	1	1	1	4	2	38	1	4	7
R_9vgNWfV8DK8eMdL	2013-08-28 07:27:16	2013-08-28 07:33:10	1	6	6	5	5.66667	2	3	6	3.66667	intimidating	2	2	2	2	1	2	54	1	4	6
R_0BRWtMsTTf8b3r7	2013-08-28 07:31:29	2013-08-28 07:34:02	6	4	4	4	4	5	3	4	4	Predator	2	2	2	2	7	1	23	1	2	1
R_3wSq5NkpzPlFCM5	2013-08-28 07:31:00	2013-08-28 07:34:38	6	6	4	4	4.66667	4	6	3	4.33333	Endangered	3	2	5	5	6	1	24	1	2	1
R_5AdxczWWEotHv0N	2013-08-28 07:31:49	2013-08-28 07:34:42	5	5	4	3	4	4	7	7	6	predators	2	2	2	2	7	2	53	3	1	1
R_9TeEvVXj43Ofadf	2013-08-28 07:29:25	2013-08-28 07:36:47	1	7	7	7	7	4	5	6	5	Confident; powerful	6	5	5	5	4	2	32	1	3	3
R_6hw76z69exJL3Zr	2013-08-28 07:31:41	2013-08-28 07:37:24	1	4	5	5	4.66667	3	6	5	4.66667	Unique	1	1	1	1	6	2	25	2	2	4
R_0wG03KdYMQP5bTv	2013-08-28 07:35:00	2013-08-28 07:41:06	3	1	3	2	2	7	6	7	6.66667	majestic	1	1	1	1	7	2	52	1	1	3
R_cBzlQUoYtn1paq9	2013-08-28 07:38:30	2013-08-28 07:42:13	6	3	3	1	2.33333	7	7	6	6.66667	Majestic	1	1	1	1	7	2	26	1	2	2
R_ahfBr1o4ALLpDKt	2013-08-28 07:39:41	2013-08-28 07:42:49	1	3	3	4	3.33333	2	5	4	3.66667	powerful	1	1	1	1	5	1	24	1	1	4
R_6F4Tc956Q3JJsMd	2013-08-28 07:40:27	2013-08-28 07:45:26	3	2	4	4	3.33333	6	6	6	6	misunderstood	4	4	4	4	1	1	30	1	3	7
R_6eWJgDhHlvIu3ml	2013-08-28 07:41:52	2013-08-28 07:46:55	4	6	7	6	6.33333	3	5	6	4.66667	fascinating	1	1	1	1	5	2	58	1	2	2
R_4VjDDexxN4zaZ4p	2013-08-28 07:42:54	2013-08-28 07:47:43	4	6	5	4	5	3	6	6	5	predator	2	2	2	2	2	1	49	1	1	5
R_6u0TfcBFYUW52O9	2013-08-28 07:46:20	2013-08-28 07:50:19	2	6	6	6	6	6	7	6	6.33333	effortless	1	1	1	1	7	1	37	1	2	6
R_cuskAq9wxGXhzmt	2013-08-28 07:47:01	2013-08-28 07:50:54	3	1	5	4	3.33333	4	5	6	5	majestic	1	1	1	1	7	1	35	1	1	2
R_6WfoBPos32hCG0t	2013-08-28 07:53:03	2013-08-28 07:55:20	6	2	5	4	3.66667	2	4	1	2.33333	Aggressive	2	2	2	2	6	1	28	1	4	3
R_bp8fRHtmKET7pJz	2013-08-28 07:52:09	2013-08-28 07:58:37	1	7	7	6	6.66667	1	4	3	2.66667	mean	2	2	2	2	4	2	31	2	1	4
R_ebM683a198Ta8K1	2013-08-28 07:55:58	2013-08-28 07:58:58	5	7	7	7	7	3	5	7	5	predator	2	2	2	2	7	1	27	1	2	3
R_eWAtMwH8d8DTrQF	2013-08-28 07:59:24	2013-08-28 08:02:30	2	5	5	5	5	4	4	3	3.66667	Interesting	1	1	1	1	5	1	24	1	2	5
R_bvjOkDGnJDmm8eh	2013-08-28 08:02:43	2013-08-28 08:06:25	5	4	6	6	5.33333	3	5	3	3.66667	Agressive	2	2	2	2	6	1	30	1	3	5
R_bBGVI5Pp7HxKAkZ	2013-08-28 08:01:37	2013-08-28 08:10:49	3	7	6	6	6.33333	5	6	6	5.66667	wondrous	1	1	1	1	5	1	56	1	4	4
R_dhF1DEYgQ0QeRet	2013-08-28 08:15:54	2013-08-28 08:21:19	4	4	6	2	4	3	5	5	4.33333	survivors	1	1	1	1	6	2	53	1	2	2
R_bme2eZYKVPouRg1	2013-08-28 09:03:14	2013-08-28 09:06:58	5	7	6	5	6	3	6	2	3.66667	deathly	2	2	2	2	4	2	21	1	2	4
R_41JN1LbGElZyYNT	2013-08-28 09:06:32	2013-08-28 09:10:12	2	3	3	1	2.33333	3	5	6	4.66667	interesting	1	1	1	1	7	1	22	3	1	4
R_6PuIgICvoPPqcHb	2013-08-28 09:15:52	2013-08-28 09:18:40	4	5	3	3	3.66667	4	6	6	5.33333	predatory	2	2	2	2	6	1	24	1	3	2
R_a3OK9uWsrWS6aGx	2013-08-28 09:30:00	2013-08-28 09:34:29	2	7	7	7	7	1	4	4	3	tempermental	2	2	2	2	4	2	55	2	1	1
R_01bit1x1VcRg4Jv	2013-08-28 09:31:09	2013-08-28 09:36:20	1	7	7	4	6	4	7	6	5.66667	majestic	1	1	1	1	5	2	28	1	2	2
R_bvnuf1TDAggGQ8R	2013-08-28 10:07:22	2013-08-28 10:09:48	4	5	4	5	4.66667	4	4	5	4.33333	deadly	2	2	2	2	4	1	31	1	1	4
R_0HP4W45Zh8dEti5	2013-08-28 10:10:26	2013-08-28 10:14:52	2	6	4	6	5.33333	4	6	4	4.66667	fast	1	3	3	3	4	1	36	1	3	3
R_3QzALnfDgXWV2h7	2013-08-28 10:17:30	2013-08-28 10:21:16	3	6	7	7	6.66667	1	5	1	2.33333	intimidating	2	2	2	2	4	2	29	2	2	5
R_0VajS7fwGnnNXMh	2013-08-28 10:43:13	2013-08-28 10:46:57	4	7	7	4	6	2	3	2	2.33333	Carnivorous	2	2	2	2	3	2	30	1	3	3
R_bDfhjhnRvwoqpAp	2013-08-28 10:44:54	2013-08-28 10:48:04	5	7	7	7	7	1	7	7	5	Majestic	1	1	1	1	7	1	25	3	1	1
R_d54hwcfoH21skh7	2013-08-28 11:16:00	2013-08-28 11:18:19	6	2	3	3	2.66667	5	7	6	6	Intelligent	1	1	1	1	6	1	29	1	1	2
R_8e4nhMPHs3qzdyd	2013-08-28 11:16:07	2013-08-28 11:19:07	4	4	2	4	3.33333	3	4	3	3.33333	Imposing	2	2	2	2	6	1	24	1	1	3
R_9Go5R20Hd3VuMGV	2013-08-28 11:16:10	2013-08-28 11:19:13	1	6	5	6	5.66667	3	7	3	4.33333	fear	2	2	2	2	6	1	25	1	2	4
R_430YuWhxgz9aMFn	2013-08-28 11:18:23	2013-08-28 11:22:20	2	7	7	7	7	2	5	3	3.33333	terrotorial	2	2	2	2	3	1	31	1	1	4
R_aW8rnQPpw7FJpgp	2013-08-28 11:21:19	2013-08-28 11:23:42	2	7	5	4	5.33333	2	3	3	2.66667	Fearsome	2	2	2	2	6	2	20	1	8	4
R_bad36V5Crm3sD0V	2013-08-28 11:24:44	2013-08-28 11:28:43	6	5	5	4	4.66667	5	7	6	6	Frightening	2	2	2	2	7	1	22	1	2	2
R_e2QsdcecgQGyX8V	2013-08-28 11:26:10	2013-08-28 11:31:09	4	6	4	3	4.33333	5	5	4	4.66667	family	1	1	1	1	5	1	27	1	4	2
R_2gZOXCYL8Rtx1ad	2013-08-28 11:25:23	2013-08-28 11:31:35	3	4	5	5	4.66667	4	5	5	4.66667	cool	1	1	1	1	5	2	26	1	1	4
R_e5M8hYD1VWndx0p	2013-08-28 11:29:27	2013-08-28 11:35:09	4	6	6	7	6.33333	2	4	1	2.33333	Hunters	2	2	2	2	6	2	23	1	1	6
R_8wiwaak58lUJeRv	2013-08-28 11:32:17	2013-08-28 11:37:04	5	7	7	7	7	1	4	5	3.33333	hungry	3	3	3	3	4	2	25	1	2	1
R_3xYdaukFuJ5O8bX	2013-08-28 11:37:05	2013-08-28 11:40:50	6	2	4	3	3	4	6	6	5.33333	Cool	1	1	1	1	6	2	20	1	1	2
R_2hkCCVFRgF85blH	2013-08-28 11:44:51	2013-08-28 11:48:38	2	6	5	6	5.66667	3	5	6	4.66667	Majestic	1	1	1	1	6	1	26	1	2	4
R_4VmtstxC9TDHAtn	2013-08-28 11:47:02	2013-08-28 11:51:58	3	5	5	4	4.66667	2	6	5	4.33333	important	1	1	1	1	6	1	32	1	5	6
R_elCFBRINCxesRa5	2013-08-28 11:48:42	2013-08-28 11:53:20	2	7	7	4	6	4	6	7	5.66667	Smooth	1	1	1	1	7	2	23	1	1	1
R_cLOkKM6DkU03Etn	2013-08-28 11:54:35	2013-08-28 11:59:17	1	7	6	6	6.33333	3	6	5	4.66667	Temperamental	2	2	2	2	7	1	22	7	1	1
R_3XlfBlLEl965ZAx	2013-08-28 12:28:40	2013-08-28 12:31:53	4	6	7	7	6.66667	1	2	4	2.33333	savage	2	2	2	2	3	1	43	1	2	4
R_8uz1HEsWVvhVt8p	2013-08-28 12:30:50	2013-08-28 12:34:20	2	6	6	6	6	2	3	3	2.66667	deadly	2	2	2	2	4	1	26	4	2	3
R_3r2LhtVOo5Cdqqp	2013-08-28 12:39:14	2013-08-28 12:42:17	2	3	4	3	3.33333	5	5	4	4.66667	Awesome	1	1	1	1	6	1	25	3	1	2
R_cXQmzUfKTEFYkL3	2013-08-28 12:40:06	2013-08-28 12:44:06	6	5	5	5	5	4	5	4	4.33333	mean	2	2	2	2	5	1	31	1	1	5
R_88MEXwYzymMIzE9	2013-08-28 12:40:10	2013-08-28 12:44:22	4	6	5	3	4.66667	4	6	6	5.33333	Powerful	1	1	1	1	7	2	30	1	2	1
R_3gaDQx5m5MlZelL	2013-08-28 12:46:33	2013-08-28 12:51:39	1	4	4	4	4	3	6	6	5	Fast	1	3	3	3	5	2	34	1	2	5
R_0oFP3UAUHUuAWUJ	2013-08-28 12:50:24	2013-08-28 12:56:32	4	7	6	5	6	2	3	4	3	terrifying	2	2	2	2	5	2	19	1	1	4
R_czJdnQnEPlODxU9	2013-08-28 13:19:08	2013-08-28 13:22:26	4	6	5	4	5	2	2	1	1.66667	mysterious	3	3	3	3	4	2	38	1	1	4
R_exp4r1NOuyqwv7n	2013-08-28 13:39:00	2013-08-28 13:43:27	1	3	2	1	2	3	3	3	3	Gallant	1	1	1	1	7	1	21	1	2	2
R_cU31UDWUQtphJNH	2013-08-28 13:52:39	2013-08-28 13:58:15	4	5	6	6	5.66667	2	5	6	4.33333	aggressive	2	2	2	2	6	1	40	4	3	5
R_6rmA7Gjsf039auh	2013-08-28 14:02:04	2013-08-28 14:04:40	3	6	5	3	4.66667	6	6	7	6.33333	clean	1	1	1	1	5	1	25	3	1	3
R_0ePMun2reUyqwq9	2013-08-28 15:18:15	2013-08-28 15:22:36	6	7	7	7	7	3	7	7	5.66667	misunderstood	4	4	4	4	7	2	51	1	4	4
R_eeBTStptRyLWkOp	2013-08-28 15:32:56	2013-08-28 15:36:36	1	4	6	4	4.66667	4	7	7	6	Spectacular	1	1	1	1	7	1	23	4	2	4
R_4Uurtxt3ssn3DOl	2013-08-28 15:33:34	2013-08-28 15:37:02	2	5	5	5	5	2	4	4	3.33333	Threat	2	2	2	2	5	1	32	1	2	4
R_bwm1Sc3bYCo7cZD	2013-08-28 15:32:39	2013-08-28 15:37:50	5	6	6	6	6	2	4	4	3.33333	threatening	2	2	2	2	6	2	27	1	2	4
R_5hxX9KW4vfevZqt	2013-08-28 15:50:59	2013-08-28 15:56:22	3	4	5	3	4	4	5	4	4.33333	sentient	1	1	1	1	6	1	23	1	1	2
R_54nDFpwIlvVxsUZ	2013-08-28 15:55:56	2013-08-28 16:00:04	4	4	4	1	3	5	7	7	6.33333	Misrepresented	1	4	4	4	7	1	25	1	5	4
R_8ubDISYT2PVJ45n	2013-08-28 16:19:34	2013-08-28 16:23:21	5	6	5	7	6	1	5	5	3.66667	fearless	1	1	1	1	4	1	43	1	3	2
R_5tGiqioDgIjJn8h	2013-08-28 16:29:32	2013-08-28 16:36:39	2	2	3	3	2.66667	5	6	6	5.66667	majestic	1	1	1	1	6	1	37	1	2	3
R_3vNjJa3rZzi3Ogl	2013-08-28 16:52:43	2013-08-28 16:55:55	6	6	6	4	5.33333	4	6	5	5	teethy	2	3	3	3	6	2	58	1	2	6
R_bsgagJ8o0O0PgnH	2013-08-28 17:07:56	2013-08-28 17:11:35	1	5	4	3	4	7	7	7	7	Elegant	1	1	1	1	6	2	24	1	2	2
R_daqCAAdX2DReOXj	2013-08-28 17:39:13	2013-08-28 17:42:46	5	2	6	4	4	2	6	6	4.66667	survivors	1	1	1	1	7	2	19	1	1	2
R_6yFwaQyObi0lsR7	2013-08-28 17:44:02	2013-08-28 17:48:01	3	6	6	6	6	2	3	3	2.66667	hungry	3	3	3	3	3	2	24	2	1	6
R_2n9S5x9oYrw4VjD	2013-08-28 17:46:49	2013-08-28 17:51:59	2	5	5	3	4.33333	6	7	7	6.66667	Rare	1	3	1	3	6	2	24	1	1	3
R_5or87obhEfWTfql	2013-08-28 17:52:52	2013-08-28 17:59:15	6	6	7	6	6.33333	5	7	7	6.33333	Toothy	2	3	3	3	7	2	26	1	1	1
R_cYKDka0pFPgMKvb	2013-08-28 18:12:42	2013-08-28 18:18:34	4	7	7	6	6.66667	1	4	5	3.33333	Lethal	2	2	2	2	6	2	30	1	2	1
R_eKzVqmfvYHR8mHP	2013-08-28 18:15:34	2013-08-28 18:20:28	3	7	5	1	4.33333	3	7	7	5.66667	Powerful	1	1	1	1	7	1	32	1	1	1
R_0Bzrm0VjU3YUKKF	2013-08-28 18:28:00	2013-08-28 18:32:53	1	7	6	5	6	2	3	6	3.66667	deadly	2	2	2	2	4	2	42	1	3	3
R_0iV0WVLdWfDCka9	2013-08-28 18:46:09	2013-08-28 18:49:50	2	4	5	5	4.66667	3	5	5	4.33333	elegant	1	1	1	1	5	1	34	1	3	3
R_cG6tov5D5vIzny5	2013-08-28 19:09:22	2013-08-28 19:16:01	5	7	7	7	7	1	1	1	1	caution	1	1	1	1	4	1	27	1	2	3
R_87IpRfGLEfaawUB	2013-08-28 19:48:54	2013-08-28 19:54:49	1	6	7	4	5.66667	2	6	6	4.66667	Unpredictable	2	2	2	2	5	1	28	1	3	7
R_000cf5A5gLcWlKt	2013-08-28 20:01:27	2013-08-28 20:04:17	5	3	4	3	3.33333	3	7	6	5.33333	Exciting	1	1	1	1	7	1	21	1	1	5
R_2i8pogRok5y06LH	2013-08-28 21:06:40	2013-08-28 21:11:33	4	4	5	5	4.66667	3	4	3	3.33333	carnivours	2	2	2	2	4	2	25	4	1	4
R_cMCiJ8S6kCsI461	2013-08-28 21:38:15	2013-08-28 21:41:40	1	7	7	7	7	1	6	5	4	Predator	2	2	2	2	3	1	36	1	1	7
R_0rmXc9LMgSYrcs5	2013-08-28 21:45:22	2013-08-28 21:51:32	5	7	7	7	7	1	7	1	3	predator	2	2	2	2	7	1	34	2	2	4
R_3gAgmvkNVm9MCqN	2013-08-28 21:53:24	2013-08-28 21:57:21	3	6	6	6	6	3	5	5	4.33333	captivating	1	1	1	1	6	1	28	4	2	1
R_9ETOgL0Qw0Gdp2d	2013-08-28 22:20:44	2013-08-28 22:24:47	3	3	6	6	5	4	6	6	5.33333	Majestic	1	1	1	1	6	1	19	1	2	4
R_cJ9VCRIBfDlt7WR	2013-08-28 22:29:13	2013-08-28 22:32:22	2	7	7	7	7	4	4	4	4	life-threateting	2	2	2	2	7	2	27	1	3	4
R_6lr7joWXgjWsgND	2013-08-28 22:29:41	2013-08-28 22:32:43	4	4	3	2	3	4	7	5	5.33333	Hungry	3	3	3	3	7	1	18	1	4	4
R_0kWsN53dyYepSfj	2013-08-28 23:18:57	2013-08-28 23:22:29	5	6	7	4	5.66667	4	6	7	5.66667	Predator	2	2	2	2	7	1	32	1	2	2
R_cPbJQnzkfhr0rCR	2013-08-29 01:05:03	2013-08-29 01:09:23	3	6	6	3	5	4	6	7	5.66667	powerful	1	1	1	1	7	2	54	1	1	2
R_bQuGKFHfpBEILK5	2013-08-29 01:28:05	2013-08-29 01:31:27	1	4	3	3	3.33333	4	7	6	5.66667	interesting	1	1	1	1	7	1	22	1	1	1
R_2coNSh4crwa0ZV3	2013-08-29 01:27:40	2013-08-29 01:32:31	5	4	4	4	4	4	7	7	6	interesting	1	1	1	1	7	1	28	7	1	4
R_bC2bi7qJ6cPUzQh	2013-08-29 03:23:49	2013-08-29 03:26:55	3	6	6	5	5.66667	6	4	5	5	Powerful	1	1	1	1	6	1	21	1	1	2
R_50U1roVrUaFaztj	2013-08-29 03:50:16	2013-08-29 03:53:38	2	6	6	5	5.66667	3	3	6	4	Predatory	2	2	2	2	6	1	25	1	3	2
R_3xGfGo22ExKxAk5	2013-08-29 04:10:06	2013-08-29 04:17:05	1	7	7	7	7	1	1	4	2	Deadly	2	2	2	2	1	1	25	1	5	4
R_0qxrEMBaB2IEePj	2013-08-29 04:55:39	2013-08-29 04:59:37	1	4	6	5	5	2	5	3	3.33333	hunter	2	2	2	2	5	2	24	1	2	4
R_6VxNawrrcCmdOrr	2013-08-29 05:09:49	2013-08-29 05:13:38	4	6	6	4	5.33333	2	5	5	4	determined	1	1	1	1	7	2	23	4	2	3
R_bK06QRoo1nAWY9T	2013-08-29 06:49:59	2013-08-29 06:56:06	2	6	4	4	4.66667	7	7	7	7	BIG	3	3	3	3	4	2	70	1	2	6
R_3dFbMDTiB5poMJf	2013-08-29 07:36:44	2013-08-29 07:40:44	3	7	7	7	7	4	7	7	6	Deadly	2	2	2	2	7	1	37	1	1	2
R_6sCwSwjkAtf0ZEN	2013-08-29 09:55:19	2013-08-29 09:59:07	4	7	7	7	7	4	7	7	6	endangered	3	2	5	5	5	2	73	1	3	2
R_9TrqMgzfcMnhUfX	2013-08-29 10:06:50	2013-08-29 10:10:09	1	6	6	5	5.66667	1	1	1	1	ugly	2	2	2	2	1	2	26	1	1	4
R_bBF5zrV8EJgEawt	2013-08-29 10:34:46	2013-08-29 10:38:49	1	4	5	4	4.33333	3	6	7	5.33333	Elegant	1	1	1	1	6	1	24	1	2	5
R_3dXSDxGqftfHMQl	2013-08-29 10:54:23	2013-08-29 10:57:27	2	6	6	5	5.66667	3	3	6	4	Intimidating	2	2	2	2	5	1	29	1	4	4
R_3kOSMckWDecy2Xz	2013-08-29 10:59:09	2013-08-29 11:04:21	3	7	7	7	7	7	7	6	6.66667	Strong	1	1	1	1	5	2	31	2	1	4
R_02Oz8sMfdx0Gbf7	2013-08-29 11:25:51	2013-08-29 11:29:14	4	5	5	4	4.66667	2	4	4	3.33333	ominous	2	2	2	2	4	2	29	1	2	6
R_3CbK26yIY0mHF65	2013-08-29 11:48:42	2013-08-29 11:52:49	5	3	5	3	3.66667	3	5	4	4	misunderstood	4	4	4	4	7	2	32	1	1	2
R_0MTokSNht75XC0R	2013-08-29 11:53:24	2013-08-29 11:58:06	6	6	7	6	6.33333	2	2	5	3	Natural	1	3	3	3	6	1	41	3	7	5
R_55ysf2GIvsHAqkl	2013-08-29 12:00:41	2013-08-29 12:06:42	1	5	5	5	5	3	6	6	5	Teeth	3	3	3	3	7	1	32	1	1	3
R_bwHxZ6uKDGGlwOh	2013-08-29 12:14:28	2013-08-29 12:18:45	6	4	4	3	3.66667	4	6	5	5	Powerful	1	1	1	1	7	2	31	1	7	1
R_0dg0dtRLAg219yJ	2013-08-29 12:34:17	2013-08-29 12:37:42	2	6	6	4	5.33333	3	6	6	5	hunter	2	2	2	2	6	2	27	1	3	3
R_9o7iph6jteDQx3n	2013-08-29 13:42:06	2013-08-29 13:45:11	4	6	5	3	4.66667	2	5	4	3.66667	None	3	3	3	3	6	1	28	1	5	2
R_9WFdNsVlUyLPAVL	2013-08-29 13:48:20	2013-08-29 13:51:39	1	6	7	6	6.33333	5	6	6	5.66667	Majestic	1	1	1	1	7	2	23	1	2	2
R_6MAIssS0ZAn1D9P	2013-08-29 14:07:12	2013-08-29 14:12:15	2	7	7	7	7	7	7	7	7	necessary	1	1	1	1	7	2	24	4	2	1
R_eS9PgbWdr0f6agt	2013-08-29 14:10:28	2013-08-29 14:14:42	4	5	6	5	5.33333	4	6	5	5	Interesting	1	1	1	1	7	2	31	1	1	1
R_8wfIrhChvPTKPHf	2013-08-29 14:16:13	2013-08-29 14:19:19	4	4	4	4	4	4	4	4	4	fishy	3	3	3	3	4	2	26	1	3	1
R_cUTvVMrQJBvkFPT	2013-08-29 14:16:19	2013-08-29 14:19:38	2	6	6	6	6	3	5	5	4.33333	Bloodthirsty	2	2	2	2	5	1	26	1	2	6
R_e9Brt4HzzzeWI6h	2013-08-29 14:33:11	2013-08-29 14:35:44	6	7	6	5	6	2	7	7	5.33333	extreme	2	3	3	3	6	2	21	1	3	4
R_aY4yiuCnFRbxF2Z	2013-08-29 14:39:03	2013-08-29 14:41:57	4	7	7	7	7	3	2	3	2.66667	large	3	3	3	3	7	2	28	2	1	1
R_3fI9ODjE5FiJqbX	2013-08-29 14:43:24	2013-08-29 14:48:04	2	5	5	3	4.33333	3	5	5	4.33333	predators	2	2	2	2	3	1	45	1	5	6
R_cURfL6LKautP2K1	2013-08-29 14:49:05	2013-08-29 14:53:35	5	7	6	5	6	3	2	4	3	Powerful	1	1	1	1	5	2	27	2	2	4
R_7348A3VuSjvCvEp	2013-08-29 15:13:27	2013-08-29 15:17:57	3	6	3	4	4.33333	5	5	5	5	Fascinating	1	1	1	1	6	1	23	1	1	3
R_etaSk3aXn8SsvVr	2013-08-29 15:49:17	2013-08-29 15:52:31	5	5	5	4	4.66667	3	4	5	4	aggressive	2	2	2	2	5	1	43	1	6	2
R_cvxmGUUzAr23YcB	2013-08-29 15:47:38	2013-08-29 15:52:47	1	4	4	4	4	4	4	4	4	silver	3	3	3	3	4	2	24	2	1	4
R_54jpk0goY1AmBcV	2013-08-29 16:22:37	2013-08-29 16:26:49	3	6	6	6	6	2	4	5	3.66667	fast	1	3	3	3	5	1	34	1	4	5
R_a9Ow3lRRH05ED9b	2013-08-29 19:21:41	2013-08-29 19:28:41	4	7	7	7	7	4	7	7	6	Wet	1	3	3	3	4	2	48	7	1	7
R_2sgfweaieeWiYTj	2013-08-29 20:26:39	2013-08-29 20:31:37	2	7	7	7	7	2	5	4	3.66667	terrifying	2	2	2	2	7	1	21	1	1	1
R_3PfOizLwvTOIWvr	2013-08-29 20:31:37	2013-08-29 20:37:48	3	7	7	6	6.66667	3	5	6	4.66667	alive	1	3	3	3	4	2	47	1	3	3
R_51QTwm1D8L671OZ	2013-08-29 21:18:24	2013-08-29 21:23:26	6	7	6	4	5.66667	3	5	5	4.33333	sharp	1	3	3	3	4	2	31	1	2	7
R_3KmxRsLDQsFHuPr	2013-08-30 00:03:35	2013-08-30 00:08:10	3	5	6	6	5.66667	5	6	3	4.66667	Amazing	1	1	1	1	7	1	28	4	5	2
R_d6e5SswZOAUK7Ln	2013-08-30 06:36:28	2013-08-30 06:41:17	3	7	6	5	6	3	5	4	4	Powerful	1	1	1	1	5	1	27	1	2	3
R_6gPBa7uhAPXU9c9	2013-08-30 08:07:34	2013-08-30 08:14:02	2	5	5	4	4.66667	4	4	4	4	Necessary	1	1	1	1	7	2	20	1	3	2
R_5jrt7O9nMPu2csZ	2013-08-30 08:35:37	2013-08-30 08:39:37	3	4	4	3	3.66667	4	6	5	5	Unique	1	1	1	1	5	1	22	1	1	4
R_6GwbkBVdTcKPkZ7	2013-08-30 08:36:41	2013-08-30 08:44:13	4	6	7	5	6	2	5	5	4	sleek	1	1	1	1	7	1	65	1	1	4
R_2oi3d57jqWiZMih	2013-08-30 08:52:50	2013-08-30 08:59:35	6	3	4	3	3.33333	3	5	4	4	voracious	2	2	2	2	6	1	34	7	2	3
R_9zDZXKbyazmzTbT	2013-08-30 10:05:45	2013-08-30 10:09:50	2	5	3	3	3.66667	4	4	5	4.33333	misunderstood	4	4	4	4	7	2	36	1	3	6
R_6Sdb3naq2Fvwizj	2013-08-30 10:25:39	2013-08-30 10:34:24	5	4	5	4	4.33333	3	7	6	5.33333	Loner	3	2	3	3	7	2	36	1	1	6
R_38ZAHRJ3DKCb7PD	2013-08-30 10:39:14	2013-08-30 10:43:33	5	7	7	7	7	2	5	5	4	murderous	2	2	2	2	5	1	44	3	1	2
R_6KlAHA9iYuBNRdz	2013-08-30 11:41:09	2013-08-30 11:48:46	6	7	6	6	6.33333	2	6	6	4.66667	mysterious	3	3	3	3	2	2	23	1	2	4
R_cwiMosf8QdHzNTn	2013-08-30 12:04:30	2013-08-30 12:08:51	4	6	6	6	6	2	4	4	3.33333	large	3	3	3	3	4	2	32	1	3	5
R_6i2Tbwf9QuREGDX	2013-08-30 12:30:42	2013-08-30 12:36:20	3	7	7	6	6.66667	2	4	6	4	ferocious	2	2	2	2	4	2	38	2	1	4
R_40nYUGqUDIsLde5	2013-08-30 13:33:17	2013-08-30 13:36:30	6	5	4	5	4.66667	5	6	5	5.33333	elegant	1	1	1	1	5	1	27	1	2	5
R_2lwFWUM7dSRy8Ad	2013-08-30 14:22:22	2013-08-30 14:25:18	5	7	7	7	7	1	2	1	1.33333	Large	3	3	3	3	3	2	27	1	1	1
R_6yZKLegHyTW8DkN	2013-08-30 14:41:37	2013-08-30 14:47:25	4	4	5	2	3.66667	1	6	7	4.66667	natural	3	3	3	3	5	2	57	1	3	3

## Sheet: Experiment 2b
response ID	start date/time	end date/time	experimental treatment (1=V-uplifting, 2=V-ominous, 3=V-silence, 4=A-uplifting, 5=A-ominous, 6=A-silence	"scary" ratings (1=not at all, 7=very much)	"dangerous" ratings (1=not at all, 7=very much)	"vicious" ratings (1=not at all, 7=very much)	negative ratings (mean of "scary," "dangerous," and "vicious" ratings)	"peaceful" ratings (1=not at all, 7=very much)	"beautiful" ratings (1=not at all, 7=very much)	"graceful" ratings (1=not at all, 7=very much)	positive ratings (mean of "peaceful," "beautiful," and "graceful" ratings)	free-response adjective	rater A initial code for free-response adjective (1=positive, 2=negative, 3=neutral, 4=unknown, 5=omit)	rater B initial code for free-response adjective (1=positive, 2=negative, 3=neutral, 4=unknown, 5=omit)	rater A post-discussion code for free-response adjective (1=positive, 2=negative, 3=neutral, 4=unknown, 5=omit)	rater B post-discussion code for free-response adjective (1=positive, 2=negative, 3=neutral, 4=unknown, 5=omit)	willingness to donate ($US: range=0-100)	gender (1=male, 2=female)	age (years)	race/ethnicity (1=white or caucasian, 2=black or african-american, 3=hispanic or latino, 4=asian, 5=american indian or alaskan native, 6=native hawaiian or pacific islander, 7=other)	annual income ($US: 1=0-25,000, 2=25,001-50,000, 3=50,001-75,000, 4=75,001-100,000, 5=100,001-125,000, 6=125,001-150,000, 7=150,001-175,000, 8=175,001-200,000, 9=200,001+)	political views (1=extremely liberal, 4=moderate, 7=extremely conservative)
R_0IgScVD9zQndUmF	2013-08-27 09:11:18	2013-08-27 09:14:10	3	5	7	7	6.33333	1	1	2	1.33333	Horrible	2	2	2	2	0	1	27	1	2	4
R_8J82WccsCgJ41ox	2013-08-27 09:12:10	2013-08-27 09:14:52	1	4	4	3	3.66667	5	5	5	5	Elegant	1	1	1	1	19	2	24	4	4	2
R_6AwY6A1uyYv3gJD	2013-08-27 09:12:40	2013-08-27 09:15:18	4	3	5	2	3.33333	6	4	3	4.33333	powerful	1	1	1	1	20	2	27	1	2	4
R_et9AKR9HJJMwjrL	2013-08-27 09:12:11	2013-08-27 09:15:27	6	7	7	7	7	1	1	1	1	hungry	3	3	3	3	20	2	36	1	1	4
R_06ZLkgBaxW6splH	2013-08-27 09:12:17	2013-08-27 09:15:52	5	7	7	7	7	1	1	1	1	wicked	2	2	2	2	0	1	33	1	1	4
R_aVQAFm5u823HtWd	2013-08-27 09:12:03	2013-08-27 09:16:05	3	7	6	6	6.33333	1	1	2	1.33333	terrifying	2	2	2	2	1	2	34	1	3	4
R_3Uif9mcPzeYEFTL	2013-08-27 09:11:29	2013-08-27 09:16:11	2	7	7	7	7	1	3	6	3.33333	hateful	2	2	2	2	0	2	66	1	1	7
R_50fuz6jRSiHRA3j	2013-08-27 09:13:38	2013-08-27 09:16:34	1	4	3	3	3.33333	6	6	6	6	Wonderous	1	1	1	1	49	1	43	1	4	3
R_8cVyohcxPQ9NNvn	2013-08-27 09:13:01	2013-08-27 09:16:37	6	7	6	6	6.33333	1	1	3	1.66667	Aggressive	2	2	2	2	1	2	29	1	3	3
R_24W47dFZadA35Dn	2013-08-27 09:12:52	2013-08-27 09:16:42	4	3	2	2	2.33333	4	6	5	5	natural	3	3	3	3	5	2	31	1	2	6
R_3Diy9hz5CjAQvTn	2013-08-27 09:14:03	2013-08-27 09:16:57	6	5	6	4	5	2	4	4	3.33333	relentless	2	2	2	2	1	1	30	1	1	4
R_0UtCNUQFZ39X1NH	2013-08-27 09:12:20	2013-08-27 09:17:04	2	7	7	6	6.66667	1	1	1	1	harmful	2	2	2	2	6	2	31	1	1	4
R_5ub12vYqGvAreAJ	2013-08-27 09:14:40	2013-08-27 09:17:23	2	7	5	6	6	1	3	2	2	Terrible	2	2	2	2	9	2	31	3	2	3
R_b325dWnmkWUExUh	2013-08-27 09:14:11	2013-08-27 09:17:24	4	4	4	4	4	5	5	5	5	endangered	3	2	5	5	0	2	57	1	3	5
R_0CDd4TfWR9H8JZr	2013-08-27 09:14:37	2013-08-27 09:17:58	1	6	6	5	5.66667	2	5	5	4	elegant	1	1	1	1	0	2	25	1	3	1
R_9Hs3UNZIlILKCq1	2013-08-27 09:15:19	2013-08-27 09:18:37	3	7	7	7	7	3	5	5	4.33333	Deadly	2	2	2	2	20	1	27	4	2	2
R_5swsuumN8i6IgQd	2013-08-27 09:15:53	2013-08-27 09:18:40	1	4	5	4	4.33333	3	5	4	4	misunderstood	4	4	4	4	10	1	23	1	2	5
R_4GHHe7OzWYgmOr3	2013-08-27 09:14:25	2013-08-27 09:19:09	4	7	6	5	6	3	5	6	4.66667	unpredicatable	2	2	2	2	0	1	61	1	4	7
R_6hYsKgSc3SlguMZ	2013-08-27 09:16:35	2013-08-27 09:20:59	6	5	6	4	5	3	5	5	4.33333	Bold	1	1	1	1	5	2	41	1	1	4
R_0BZPlYVtd5B1pul	2013-08-27 09:18:29	2013-08-27 09:21:28	3	3	3	1	2.33333	5	7	7	6.33333	wonderful	1	1	1	1	20	1	44	1	4	6
R_eFGNyOQS39W3bs9	2013-08-27 09:18:02	2013-08-27 09:22:27	5	5	5	5	5	3	5	5	4.33333	majestic	1	1	1	1	9	1	60	1	3	6
R_8ImjgUdAC80GJlH	2013-08-27 09:20:35	2013-08-27 09:24:02	6	2	5	5	4	3	4	5	4	wild	2	2	2	2	5	2	41	1	1	5
R_6y5QHy6NtjgW0U5	2013-08-27 09:20:37	2013-08-27 09:24:12	4	6	6	5	5.66667	3	2	5	3.33333	ugly	2	2	2	2	29	2	38	1	2	4
R_4ZS2rV6sapA0skZ	2013-08-27 09:20:57	2013-08-27 09:24:26	2	7	6	6	6.33333	4	5	4	4.33333	cute	1	1	1	1	5	1	38	4	4	2
R_5thXWkm2tha0ahv	2013-08-27 09:21:30	2013-08-27 09:24:42	6	4	3	2	3	5	6	7	6	powerful	1	1	1	1	30	1	24	1	1	2
R_bCxizswRsmn8n3v	2013-08-27 09:20:34	2013-08-27 09:24:57	4	2	4	7	4.33333	3	7	5	5	spirited	1	1	1	1	25	2	37	4	5	5
R_50jFJwCY3a0mJ2B	2013-08-27 09:20:37	2013-08-27 09:25:03	1	6	7	6	6.33333	2	6	6	4.66667	Intimidating	2	2	2	2	8	2	52	1	3	5
R_cNQqsobHl6F57Q9	2013-08-27 09:21:06	2013-08-27 09:25:22	5	2	3	2	2.33333	5	4	4	4.33333	fascinating	1	1	1	1	5	2	21	3	1	4
R_eaJlpY9SWTsMtwh	2013-08-27 09:22:23	2013-08-27 09:25:37	5	4	5	5	4.66667	4	6	6	5.33333	carnivores	2	2	2	2	0	1	26	1	1	1
R_b716xHdF7irOI1n	2013-08-27 09:21:22	2013-08-27 09:25:37	2	6	6	5	5.66667	3	6	6	5	Huge	3	3	3	3	20	2	20	1	2	2
R_2mcRZPtsc73Wslv	2013-08-27 09:21:29	2013-08-27 09:26:02	3	7	7	7	7	1	3	4	2.66667	Evil	2	2	2	2	9	1	37	1	4	6
R_bsdmz8fK7CBAwa9	2013-08-27 09:20:43	2013-08-27 09:26:23	3	5	5	5	5	4	5	6	5	immune	3	1	3	1	30	2	67	1	4	6
R_eLhBO59e8r8JiFT	2013-08-27 09:23:17	2013-08-27 09:26:28	4	7	6	6	6.33333	2	2	2	2	Important	1	1	1	1	0	2		1	2	3
R_bfIdHYEvCgbL7wh	2013-08-27 09:22:26	2013-08-27 09:26:34	1	3	6	5	4.66667	3	5	6	4.66667	Interesting	1	1	1	1	10	1	27	1	1	2
R_bfq1WmZohqVX3KZ	2013-08-27 09:23:21	2013-08-27 09:26:56	6	4	7	7	6	7	7	7	7	swift	3	3	3	3	10	1	31	3	3	3
R_0PagSEN1SbJP8pv	2013-08-27 09:22:46	2013-08-27 09:26:59	4	6	6	6	6	2	5	5	4	Effective	1	1	1	1	10	1	26	3	3	4
R_dj6aOZ3vJ2T81H7	2013-08-27 09:23:27	2013-08-27 09:27:09	1	3	5	5	4.33333	5	6	7	6	Wonderful	1	1	1	1	10	1	31	1	3	4
R_cC5nFtoEMSiynXL	2013-08-27 09:23:48	2013-08-27 09:27:10	1	5	5	3	4.33333	3	3	5	3.66667	predator	2	2	2	2	19	1	28	4	2	3
R_0wbagpuyWKhJdeB	2013-08-27 09:22:19	2013-08-27 09:27:14	2	7	7	7	7	3	4	5	4	menacing	2	2	2	2	0	1	42	1	1	2
R_cHBxLyIgdtgxnSt	2013-08-27 09:23:06	2013-08-27 09:27:58	5	4	3	3	3.33333	2	5	5	4	Interesting	1	1	1	1	10	1	27	1	2	3
R_eF3bsCUnD4KNeAt	2013-08-27 09:24:53	2013-08-27 09:28:07	4	6	6	6	6	3	5	4	4	fast	3	3	3	3	5	1	25	1	2	1
R_3vKa4jy14qudG3b	2013-08-27 09:25:22	2013-08-27 09:28:14	6	6	7	7	6.66667	2	3	2	2.33333	hideous	2	2	2	2	0	2	20	4	2	3
R_dcyyxyCAvOZUh9z	2013-08-27 09:21:58	2013-08-27 09:28:19	4	4	4	4	4	2	3	3	2.66667	violent	2	2	2	2	2	1	23	1	1	2
R_cZvFpRn9HGIB0Y5	2013-08-27 09:24:45	2013-08-27 09:28:31	5	7	7	7	7	1	1	1	1	ugly	2	2	2	2	0	1	33	1	2	4
R_9v2vHKPVwNTBBwF	2013-08-27 09:24:57	2013-08-27 09:28:58	2	5	6	6	5.66667	3	6	6	5	fascinating	1	1	1	1	20	1	35	1	2	2
R_1Y9SAUjOeQMCPzf	2013-08-27 09:23:07	2013-08-27 09:29:19	3	6	4	2	4	2	3	4	3	misunderstood	4	4	4	4	0	2	49	1	2	5
R_8laUNHQfiqrftfn	2013-08-27 09:26:08	2013-08-27 09:29:39	6	6	6	4	5.33333	2	3	2	2.33333	wild	2	2	2	2	10	2	34	1	3	2
R_egM91AXF0a4fGPr	2013-08-27 09:24:11	2013-08-27 09:29:39	3	5	7	5	5.66667	2	5	3	3.33333	intelligent	1	1	1	1	25	1	28	1	2	1
R_3NRaknGcdYhqzLT	2013-08-27 09:25:59	2013-08-27 09:29:43	2	6	5	5	5.33333	3	5	6	4.66667	Active	1	1	1	1	10	2	44	1	4	3
R_eEsRMz8byTlmDIx	2013-08-27 09:24:38	2013-08-27 09:30:23	2	7	7	7	7	1	5	6	4	terrifying	2	2	2	2	10	1	36	1	2	6
R_5AnMRpCslZ04p9j	2013-08-27 09:27:44	2013-08-27 09:30:25	2	6	6	6	6	2	4	3	3	intimidating	2	2	2	2	23	1	18	4	2	3
R_2ghza216SwnP6bb	2013-08-27 09:27:21	2013-08-27 09:30:33	3	5	5	4	4.66667	2	4	4	3.33333	powerful	1	1	1	1	1	1	32	1	1	2
R_0lCa1BU4MI9uZkV	2013-08-27 09:27:08	2013-08-27 09:30:34	4	7	7	7	7	1	2	5	2.66667	Agressive	2	2	2	2	5	1	31	2	2	2
R_1ETnEpvm9CF5KmN	2013-08-27 09:26:06	2013-08-27 09:30:46	5	6	7	6	6.33333	1	4	6	3.66667	stealthy	2	2	2	2	2	2	43	1	2	5
R_8Iy6BeTvralKcW9	2013-08-27 09:26:27	2013-08-27 09:30:52	6	6	6	5	5.66667	3	2	7	4	hungry	3	3	3	3	0	2	38	1	1	3
R_aaBB2KOh3B7gdyB	2013-08-27 09:28:17	2013-08-27 09:31:22	6	3	3	3	3	4	3	4	3.66667	cool	1	1	1	1	0	1	35	1	1	3
R_d4ojdSX9yN0L4Ql	2013-08-27 09:29:10	2013-08-27 09:31:40	2	3	4	4	3.66667	5	6	5	5.33333	Cautious	1	1	1	1	60	1	22	2	1	2
R_ahibSOEBcJfU7oF	2013-08-27 09:28:46	2013-08-27 09:31:40	6	5	6	6	5.66667	2	6	6	4.66667	Impressive	1	1	1	1	5	1	41	1	3	3
R_cXQo8oRaWn9TNVr	2013-08-27 09:26:26	2013-08-27 09:31:42	1	6	4	4	4.66667	6	6	6	6	nice	1	1	1	1	70	1	24	1	2	4
R_etaYCgpXhjYSPVr	2013-08-27 09:27:45	2013-08-27 09:32:01	5	7	7	6	6.66667	2	6	6	4.66667	harmful	2	2	2	2	1	2	63	1	1	1
R_bpDV2b1mqayv9Yh	2013-08-27 09:29:29	2013-08-27 09:32:12	4	5	4	4	4.33333	3	6	6	5	hungry	3	3	3	3	5	1	30	1	2	1
R_8FX4YUU9BsxAPlj	2013-08-27 09:27:13	2013-08-27 09:32:19	4	6	7	4	5.66667	4	2	4	3.33333	Large	3	3	3	3	5	2	45	1	3	2
R_ePBHsMP6VsVFW97	2013-08-27 09:28:56	2013-08-27 09:32:22	5	4	4	4	4	4	6	5	5	Majestic	1	1	1	1	25	1	26	1	2	2
R_3kkeejFFwHqAnpr	2013-08-27 09:29:32	2013-08-27 09:32:22	1	3	3	2	2.66667	7	6	7	6.66667	family	1	1	1	1	6	2	35	1	2	3
R_4SkKHMAWee7Fjkp	2013-08-27 09:28:11	2013-08-27 09:33:37	2	5	4	3	4	2	3	2	2.33333	Teeth	3	3	3	3	5	2	32	1	5	5
R_eRkGBo9SDGZvsqh	2013-08-27 09:32:06	2013-08-27 09:34:29	6	2	4	3	3	3	4	4	3.66667	big	3	3	3	3	0	2	65	1	1	4
R_0fDLQvNk2s6Ftn7	2013-08-27 09:32:01	2013-08-27 09:35:44	3	3	3	3	3	5	6	6	5.66667	awesome	1	1	1	1	5	1	27	1	2	3
R_5aM7OmoiEmqfg21	2013-08-27 09:32:36	2013-08-27 09:36:13	2	5	5	5	5	5	6	5	5.33333	vicious	2	2	2	2	18	1	25	4	1	2
R_eQFy0WW2r1GmVnv	2013-08-27 09:33:33	2013-08-27 09:36:50	5	5	6	6	5.66667	4	5	5	4.66667	teeth	3	3	3	3	59	1	22	1	1	4
R_bEhFlDUaw8793AV	2013-08-27 09:33:51	2013-08-27 09:37:49	3	7	5	5	5.66667	2	4	5	3.66667	Intimidating	2	2	2	2	10	1	25	3	1	2
R_74FFkKBCbP2r0Hj	2013-08-27 09:34:41	2013-08-27 09:37:52	4	7	7	5	6.33333	2	4	3	3	aggressive	2	2	2	2	0	2	37	2	2	4
R_6LH2Cm2lkSi9LEx	2013-08-27 09:33:48	2013-08-27 09:37:53	2	6	5	4	5	3	4	5	4	versatile	1	1	1	1	0	2	25	1	1	4
R_6fdbMoNQs99UfxX	2013-08-27 09:35:30	2013-08-27 09:38:56	6	2	1	2	1.66667	5	5	6	5.33333	misunderstood	4	4	4	4	20	2	31	2	2	1
R_byeC1nk0dD1OPad	2013-08-27 09:35:09	2013-08-27 09:39:43	2	2	4	1	2.33333	4	7	7	6	Misunderstood	4	4	4	4	50	1	36	1	6	2
R_78wBHr30kZxeHmB	2013-08-27 09:36:22	2013-08-27 09:41:16	6	6	4	4	4.66667	6	7	6	6.33333	skillful	1	1	1	1	25	2	37	3	1	5
R_0qQmoVvNrmn2Qip	2013-08-27 09:37:53	2013-08-27 09:41:25	1	5	6	4	5	3	5	5	4.33333	Powerful	1	1	1	1	5	1	27	1	2	3
R_80bK6vNYLu7zWRf	2013-08-27 09:37:27	2013-08-27 09:41:35	4	5	4	4	4.33333	3	4	6	4.33333	intimidating	2	2	2	2	0	2	27	1	3	2
R_dik43BZBL8Gn1gp	2013-08-27 09:38:42	2013-08-27 09:42:16	5	2	4	3	3	3	2	3	2.66667	misunderstood	4	4	4	4	5	2	24	1	1	3
R_1ZJHWEeIlh7GFlH	2013-08-27 09:39:38	2013-08-27 09:43:09	6	7	7	6	6.66667	2	6	1	3	violent	2	2	2	2	51	1	28	1	2	2
R_8ph4vyqhLW6UpSd	2013-08-27 09:40:17	2013-08-27 09:43:20	5	6	6	6	6	3	6	6	5	misunderstood	4	4	4	4	0	2	32	1	1	4
R_3CbCY0FtDbBXhDn	2013-08-27 09:39:16	2013-08-27 09:43:43	3	5	6	4	5	3	2	5	3.33333	Frightening	2	2	2	2	1	1	28	1	3	3
R_41snFzZwSdZpQLb	2013-08-27 09:39:58	2013-08-27 09:44:19	4	7	7	7	7	1	5	6	4	frightening	2	2	2	2	1	2	67	1	1	5
R_7TVl10vg1IFQDk1	2013-08-27 09:38:44	2013-08-27 09:44:28	2	7	6	4	5.66667	3	2	5	3.33333	Petrifying	2	2	2	2	9	2	52	1	1	4
R_8k2jadI1S4QyYmN	2013-08-27 09:41:06	2013-08-27 09:45:06	4	7	4	4	5	4	7	7	6	Exciting	1	1	1	1	5	1	47	1	2	6
R_d0tlzwLEvVh9zOl	2013-08-27 09:43:19	2013-08-27 09:46:54	3	5	4	3	4	3	1	2	2	predatory	2	2	2	2	1	2	23	2	1	1
R_br9S6OfXzQibr93	2013-08-27 09:41:47	2013-08-27 09:47:44	2	4	5	4	4.33333	4	7	7	6	unconcerned	2	2	2	2	5	2	58	1	2	3
R_80Tir0HuTri6jat	2013-08-27 09:44:06	2013-08-27 09:47:52	5	6	7	7	6.66667	2	4	3	3	Fearsome	2	2	2	2	10	1	38	1	2	4
R_1TbfvqiK23aOwip	2013-08-27 09:45:20	2013-08-27 09:50:05	4	6	6	6	6	2	2	3	2.33333	violent mean	5	5	5	5	16	1	44	1	1	2
R_4HshIdPG8ev3Hi5	2013-08-27 09:53:14	2013-08-27 09:55:42	1	7	7	7	7	5	4	7	5.33333	terrifying	2	2	2	2	0	2	38	1	2	2
R_6tJBRErTyj7Z6N7	2013-08-27 09:55:51	2013-08-27 09:58:55	6	7	7	7	7	1	7	1	3	man eaters	2	2	2	2	0	2	28	1	4	7
R_cxb1Z2PSHJD4KZT	2013-08-27 09:59:00	2013-08-27 10:02:02	3	3	5	3	3.66667	2	4	5	3.66667	instinctive	1	3	3	3	0	1	30	1	2	3
R_exncUOv62I1FgO1	2013-08-27 09:58:38	2013-08-27 10:02:45	6	6	6	6	6	2	3	5	3.33333	Deadly	2	2	2	2	20	2	36	1	2	6
R_8zVhwZa1jvFxTql	2013-08-27 10:02:28	2013-08-27 10:06:44	2	7	7	7	7	1	2	2	1.66667	Large	3	3	3	3	0	1	21	4	1	4
R_dj0pw7HWFFokGPz	2013-08-27 10:03:15	2013-08-27 10:06:56	5	4	4	4	4	3	4	4	3.66667	fast	3	3	3	3	10	1	33	1	3	4
R_0fazs0dJJ7UZu4Z	2013-08-27 10:00:36	2013-08-27 10:07:06	1	1	6	1	2.66667	2	7	6	5	Predators	2	2	2	2	10	1	27	1	3	1
R_eQzAgsGdaEmNisZ	2013-08-27 10:04:30	2013-08-27 10:09:44	4	6	4	7	5.66667	7	7	7	7	misunderstood	4	4	4	4	20	2	49	1	2	2
R_eanPWDX3e3aUdPn	2013-08-27 10:07:14	2013-08-27 10:09:47	5	7	2	5	4.66667	2	6	6	4.66667	Intimidating	2	2	2	2	25	1	31	1	5	1
R_03xyI1HIED7VtwF	2013-08-27 10:10:16	2013-08-27 10:13:53	1	6	6	5	5.66667	3	5	4	4	Happy	1	1	1	1	20	1	35	4	4	3
R_55Utp87pIcDLVdz	2013-08-27 10:11:45	2013-08-27 10:14:45	1	4	5	5	4.66667	2	3	3	2.66667	angry	2	2	2	2	19	1	23	4	3	5
R_87x0jiieyWC0L3f	2013-08-27 10:11:36	2013-08-27 10:14:47	6	4	3	2	3	3	6	6	5	powerful	1	1	1	1	5	1	23	1	1	3
R_1SuQgWWt96tkKy1	2013-08-27 10:17:42	2013-08-27 10:21:50	3	6	7	6	6.33333	3	1	2	2	Interesting	1	1	1	1	4	1	21	3	1	6
R_eWDiTHiefLrj9RP	2013-08-27 10:17:07	2013-08-27 10:21:50	4	6	7	6	6.33333	3	5	5	4.33333	wild	2	2	2	2	10	2	52	1	2	3
R_9Rd2Y8k59CgkKJD	2013-08-27 10:21:17	2013-08-27 10:25:33	4	7	7	7	7	1	4	5	3.33333	fast	3	3	3	3	1	1	62	3	3	3
R_8fib40Dh4wlfQJn	2013-08-27 10:21:16	2013-08-27 10:26:50	2	3	5	4	4	3	6	6	5	hungry	3	3	3	3	20	1	21	3	1	2
R_6lhBq2H1jBVBeIZ	2013-08-27 10:24:57	2013-08-27 10:27:56	6	6	4	5	5	1	2	1	1.33333	Predatory	2	2	2	2	3	2	19	1	1	2
R_e3Bnllc3JfM9TvL	2013-08-27 10:27:55	2013-08-27 10:31:34	3	5	6	4	5	4	6	6	5.33333	majestic	1	1	1	1	20	2	25	1	2	5
R_0CgT8FxaZ4K19e5	2013-08-27 10:27:29	2013-08-27 10:31:42	4	6	6	5	5.66667	6	7	7	6.66667	ugly	2	2	2	2	25	2	29	1	2	6
R_9KRhTUHScgOGS69	2013-08-27 10:36:53	2013-08-27 10:42:00	1	3	4	3	3.33333	4	4	4	4	msyterious	3	3	3	3	10	2	30	3	2	3
R_8GKksXfbSlJzl2Z	2013-08-27 10:41:51	2013-08-27 10:45:03	2	3	6	5	4.66667	3	6	6	5	ancient	3	3	3	3	71	1	46	1	4	6
R_0GMyxaK7p7YPo7b	2013-08-27 10:51:52	2013-08-27 10:55:29	1	5	4	4	4.33333	3	5	6	4.66667	Misunderstood	4	4	4	4	5	1	23	2	2	5
R_0Cia6IzeIxjClkp	2013-08-27 10:55:50	2013-08-27 10:58:16	6	5	6	5	5.33333	4	6	3	4.33333	Powerful	1	1	1	1	20	1	30	1	7	1
R_beEa9DBoJl81L1j	2013-08-27 10:58:17	2013-08-27 11:00:35	3	1	1	1	1	6	7	7	6.66667	lively	1	1	1	1	0	1	19	4	2	2
R_4GjrI2pMHamx6Sx	2013-08-27 10:55:16	2013-08-27 11:00:37	4	7	7	7	7	2	2	3	2.33333	hunter	2	2	2	2	10	1	50	1	2	5
R_3dDgJdlvHAwo3l3	2013-08-27 10:58:39	2013-08-27 11:04:10	4	6	7	5	6	4	7	7	6	intimidating	2	2	2	2	5	2	28	1	3	7
R_3aeCHiSn2BXwL9H	2013-08-27 11:02:18	2013-08-27 11:06:39	2	6	7	7	6.66667	1	3	3	2.33333	Superior	1	1	1	1	5	1	32	1	2	3
R_7X8Hx2T9V96Nylf	2013-08-27 11:04:03	2013-08-27 11:07:57	5	6	6	6	6	3	6	6	5	dominant	4	4	4	4	3	1	27	4	1	2
R_416aYVr9T1FVKiF	2013-08-27 11:06:17	2013-08-27 11:11:00	2	5	5	5	5	4	6	6	5.33333	Intelligent	1	1	1	1	80	2	43	2	2	2
R_6lHlKXRbU6BIWY5	2013-08-27 11:09:16	2013-08-27 11:13:00	4	6	6	6	6	4	5	5	4.66667	Predator	2	2	2	2	0	1	53	1	2	4
R_5zhIF2vljBK5caN	2013-08-27 11:13:06	2013-08-27 11:16:49	1	2	3	2	2.33333	4	5	6	5	Elegant	1	1	1	1	5	1	25	1	4	2
R_ac9wOxq06Z9wiTr	2013-08-27 11:13:24	2013-08-27 11:17:28	5	2	7	7	5.33333	1	5	6	4	predator	2	2	2	2	45	2	57	1	4	2
R_0OIU3NkfACaz4Et	2013-08-27 11:21:12	2013-08-27 11:25:50	1	6	4	6	5.33333	4	5	6	5	a beauty of nature and a killing machine	5	5	5	5	2	1	70	1	2	3
R_8piVnRHTOMUJfs9	2013-08-27 11:52:41	2013-08-27 11:56:19	6	5	6	5	5.33333	2	5	4	3.66667	predator	2	2	2	2	1	1	43	1	1	5
R_3BG6h9y9ZmbKfI1	2013-08-27 11:55:01	2013-08-27 11:58:15	3	6	3	3	4	6	7	6	6.33333	amazing	1	1	1	1	90	1	23	3	1	2
R_79ECU2JgU49sW0d	2013-08-27 11:58:59	2013-08-27 12:03:08	4	1	1	1	1	4	4	4	4	curious	3	3	3	3	20	2	31	3	2	4
R_cTmKv69pPSEh9Hv	2013-08-27 12:12:03	2013-08-27 12:15:40	6	2	2	1	1.66667	4	4	5	4.33333	powerful	1	1	1	1	0	2	32	1	6	4
R_3pUBhqcM0PCXNWJ	2013-08-27 12:18:05	2013-08-27 12:21:13	4	2	3	5	3.33333	2	6	6	4.66667	Elegant	1	1	1	1	15	1	24	1	2	4
R_4VEeXXlsWWFHQVf	2013-08-27 12:45:04	2013-08-27 12:48:49	3	6	7	7	6.66667	1	4	1	2	Skilled	1	1	1	1	0	1	27	1	1	3
R_1OeyOovgOBzifml	2013-08-27 12:47:27	2013-08-27 12:50:46	2	4	4	4	4	6	6	5	5.66667	Unique	1	1	1	1	26	2	32	1	3	3
R_3Dk1w0eEAHjChpP	2013-08-27 12:49:51	2013-08-27 12:54:41	5	2	3	4	3	4	5	5	4.66667	sleek	1	1	1	1	5	2	24	1	1	4
R_8vm5HN6vBFtDK0R	2013-08-27 13:03:19	2013-08-27 13:05:49	4	3	3	3	3	3	5	5	4.33333	Menacing	2	2	2	2	50	1	23	1	4	2
R_agUP6lxB5589hTT	2013-08-27 13:11:13	2013-08-27 13:16:02	1	3	5	3	3.66667	6	4	4	4.66667	Amasing	1	1	1	1	10	2	54	1	1	4
R_0MnuFFuFvHrGM0B	2013-08-27 13:20:50	2013-08-27 13:24:39	1	7	7	7	7	1	3	2	2	Powerful	1	1	1	1	0	1	36	1	2	7
R_5orpdBzdlukzZNH	2013-08-27 13:24:01	2013-08-27 13:26:55	2	7	6	6	6.33333	4	7	7	6	Intense	3	3	3	3	5	1	26	1	1	2
R_dbV6QjQDiktadF3	2013-08-27 13:48:26	2013-08-27 13:51:25	3	2	5	2	3	4	5	4	4.33333	Powerful	1	1	1	1	0	1	23	7	1	4
R_0c8X0S7nzOsPI5n	2013-08-27 13:47:33	2013-08-27 13:51:41	2	7	7	7	7	1	1	1	1	bloody	2	2	2	2	1	2	30	1	3	3
R_8u201Wa79I0HBaZ	2013-08-27 13:57:56	2013-08-27 14:02:13	6	7	6	6	6.33333	1	4	4	3	INTIMIDATING	2	2	2	2	5	2	35	1	3	4
R_8cE3kCW6zihoosJ	2013-08-27 14:23:12	2013-08-27 14:26:54	4	3	6	4	4.33333	5	5	5	5	determined	1	1	1	1	20	1	38	4	1	1
R_2lXAAU7uPeQTBgF	2013-08-27 14:25:23	2013-08-27 14:28:54	6	5	7	6	6	2	5	3	3.33333	instictive	1	3	3	3	8	1	32	1	2	3
R_5BhBQSFVv94MQa9	2013-08-27 14:25:21	2013-08-27 14:29:34	1	5	5	3	4.33333	3	5	6	4.66667	Powerful	1	1	1	1	5	1	26	1	3	4
R_74KD3VFFKo0UR0h	2013-08-27 14:24:57	2013-08-27 14:29:43	5	4	5	2	3.66667	1	5	7	4.33333	efficient	1	1	1	1	20	1	54	1	1	3
R_escK3gYznlDwQSN	2013-08-27 14:27:23	2013-08-27 14:30:15	3	3	4	4	3.66667	3	4	3	3.33333	ferocious	2	2	2	2	20	1	23	4	4	2
R_5yyt6Ctw1vJCtzT	2013-08-27 14:27:09	2013-08-27 14:31:01	4	2	3	4	3	3	6	6	5	Awesome	1	1	1	1	0	1	29	1	2	4
R_6h8R71Rp8jTe7Rj	2013-08-27 14:30:13	2013-08-27 14:33:43	1	4	5	3	4	1	6	6	4.33333	Skilled	1	1	1	1	50	1	24	4	2	2
R_eCzlKATQacQ0ump	2013-08-27 14:31:35	2013-08-27 14:35:46	4	1	5	6	4	2	6	2	3.33333	Predatory	2	2	2	2	1	1	25	2	1	2
R_034uO2oJgxBOjMp	2013-08-27 14:34:47	2013-08-27 14:37:47	3	3	5	3	3.66667	3	5	4	4	Powerful	1	1	1	1	49	1	26	1	2	2
R_5pQ4I6PJyDWIKxf	2013-08-27 14:33:27	2013-08-27 14:38:58	1	4	7	6	5.66667	3	5	5	4.33333	badass	2	2	2	2	10	1	26	1	2	5
R_9ThgQxXSjtMTiD3	2013-08-27 14:36:02	2013-08-27 14:39:18	1	2	6	6	4.66667	6	6	6	6	Inspiring	1	1	1	1	61	1	19	1	2	4
R_3KN6aeaRhjTGou1	2013-08-27 14:32:12	2013-08-27 14:39:55	5	7	7	4	6	4	7	7	6	Efficient	1	1	1	1	20	1	49	4	1	4
R_eIELrDsnET8FAjz	2013-08-27 14:35:32	2013-08-27 14:39:59	2	5	6	3	4.66667	3	7	7	5.66667	Sleek	1	1	1	1	20	2	49	1	3	4
R_3QXe6OxOFhS19LD	2013-08-27 14:48:04	2013-08-27 14:51:28	3	4	3	3	3.33333	3	5	5	4.33333	intriguing	1	1	1	1	0	1	24	7	1	2
R_4YhIAah39DZohF3	2013-08-27 14:48:54	2013-08-27 14:52:09	5	6	6	6	6	2	6	2	3.33333	savage	2	2	2	2	18	2	21	1	2	2
R_bPAlYr7RPRvWSvb	2013-08-27 14:51:28	2013-08-27 14:54:42	1	4	3	4	3.66667	4	6	6	5.33333	Powerful	1	1	1	1	9	1	22	1	4	2
R_6MxCEBRXrW5zeE5	2013-08-27 14:57:01	2013-08-27 15:00:52	4	7	7	7	7	1	7	1	3	Fast	3	3	3	3	10	1	27	3	2	1
R_7NXj2kL05MUe1bD	2013-08-27 14:59:07	2013-08-27 15:02:04	5	5	5	5	5	2	6	6	4.66667	bitey	2	2	2	2	24	1	45	1	7	4
R_4NPIZB5092gj22V	2013-08-27 14:58:09	2013-08-27 15:03:24	3	6	7	6	6.33333	1	1	1	1	Useful	1	1	1	1	51	1	34	1	3	2
R_0J4KqyixP6b2jMp	2013-08-27 15:00:52	2013-08-27 15:03:55	1	4	4	4	4	4	6	6	5.33333	Amazing	1	1	1	1	8	1	21	4	1	3
R_1SvxauzULoF6DuB	2013-08-27 15:01:37	2013-08-27 15:06:19	6	6	7	7	6.66667	4	5	5	4.66667	Endangered	3	2	5	5	15	2	24	4	1	3
R_eb2VF5trN97qkYd	2013-08-27 15:03:35	2013-08-27 15:06:59	4	7	7	7	7	2	7	7	5.33333	deadly	2	2	2	2	10	2	55	1	1	4
R_6uq3V4EzfDeMNQ9	2013-08-27 15:04:33	2013-08-27 15:08:11	6	7	7	7	7	3	2	2	2.33333	Silent	3	3	3	3	19	1	21	4	1	3
R_cGyekHAIyejq2oJ	2013-08-27 15:14:24	2013-08-27 15:17:29	5	5	6	5	5.33333	2	5	4	3.66667	Deadly	2	2	2	2	0	1	24	1	1	2
R_3OQz9MiwbEvSFet	2013-08-27 15:21:02	2013-08-27 15:24:25	2	6	6	5	5.66667	1	5	5	3.66667	Intimidating	2	2	2	2	10	1	20	1	1	4
R_aazsdiAG6IWiUhn	2013-08-27 15:20:06	2013-08-27 15:25:14	6	4	6	5	5	5	5	5	5	rough	2	2	2	2	0	1	26	1	2	2
R_1FH5qD7r5uiAu6V	2013-08-27 15:24:41	2013-08-27 15:29:44	6	3	3	2	2.66667	3	4	4	3.66667	Hungry	3	3	3	3	5	1	26	1	1	2
R_55D8hZkc2rIeEJL	2013-08-27 15:30:48	2013-08-27 15:34:30	5	5	6	6	5.66667	3	6	5	4.66667	Badass	2	2	2	2	100	1	21	1	2	4
R_ba2W6cddP56AJLL	2013-08-27 15:42:05	2013-08-27 15:45:12	5	6	7	4	5.66667	1	3	3	2.33333	misunderstood	4	4	4	4	10	1	40	1	3	2
R_a2xDpizp0ERhASV	2013-08-27 15:42:25	2013-08-27 15:46:55	4	5	5	4	4.66667	4	5	5	4.66667	primitive	3	2	3	2	50	1	42	1	1	4
R_3jYj3Mvt92qg06h	2013-08-27 15:42:11	2013-08-27 15:47:35	3	7	7	7	7	1	6	6	4.33333	killers	2	2	2	2	0	1	59	1	2	4
R_elkIxHvdP5aDxrf	2013-08-27 15:45:41	2013-08-27 15:48:29	5	7	6	7	6.66667	4	7	5	5.33333	sexy	3	1	1	1	27	1	28	1	2	3
R_7aFV4X1put3ca3j	2013-08-27 15:42:51	2013-08-27 15:49:07	1	5	7	7	6.33333	2	5	5	4	Fast	3	3	3	3	10	1	30	1	1	4
R_575kKzaGLB3Df7v	2013-08-27 15:50:47	2013-08-27 15:54:14	3	6	5	3	4.66667	3	3	6	4	ancient	3	3	3	3	2	1	27	1	1	2
R_ePCtXv6kWgdqgPb	2013-08-27 15:57:43	2013-08-27 16:00:56	6	5	5	5	5	3	5	4	4	sharp-toothed	3	3	3	3	0	1	20	1	3	3
R_cTpBj6fKvSa1c1v	2013-08-27 15:58:22	2013-08-27 16:03:32	4	5	5	5	5	3	3	3	3	big	3	3	3	3	8	2	56	2	2	4
R_09bpgUFy3kcg7Dn	2013-08-27 16:00:30	2013-08-27 16:03:36	2	7	7	5	6.33333	2	3	6	3.66667	fascinating	1	1	1	1	30	2	49	1	4	5
R_6F3rWBfL8ssLgvr	2013-08-27 16:01:17	2013-08-27 16:04:28	3	7	7	7	7	1	1	1	1	ugly	2	2	2	2	0	2	24	1	1	3
R_b3EayuNp52bgdOB	2013-08-27 16:06:32	2013-08-27 16:08:56	5	4	4	5	4.33333	5	6	5	5.33333	attractive	1	1	1	1	80	1	19	4	2	3
R_6R8a8vHbsWk3ZfD	2013-08-27 16:23:31	2013-08-27 16:27:50	3	5	3	3	3.66667	4	6	5	5	preditory	2	2	2	2	10	1	44	3	4	4
R_8IH5xgVKPlHCskZ	2013-08-27 16:27:14	2013-08-27 16:29:55	4	5	6	6	5.66667	2	2	2	2	Fierce	2	2	2	2	10	1	25	1	2	2
R_1TeTnq6RdJ3J6O9	2013-08-27 16:27:24	2013-08-27 16:31:22	5	6	6	6	6	2	5	4	3.66667	Ruthless	2	2	2	2	5	1	24	1	1	4
R_0VW4UXyUPODpB9X	2013-08-27 16:28:24	2013-08-27 16:35:17	5	6	6	5	5.66667	2	2	2	2	slow	3	3	3	3	37	1	28	1	2	3
R_3ZWMvAlb0XIlwuF	2013-08-27 16:33:59	2013-08-27 16:36:19	3	6	5	5	5.33333	2	4	2	2.66667	Ferocious	2	2	2	2	62	1	19	1	1	3
R_7P8GlhpeQenvc0Z	2013-08-27 16:30:49	2013-08-27 16:36:46	4	3	5	5	4.33333	4	6	7	5.66667	Powerful	1	1	1	1	49	1	61	4	2	2
R_b3gzsD7TMue1zFj	2013-08-27 16:37:29	2013-08-27 16:40:17	1	3	3	2	2.66667	4	5	4	4.33333	Elegant	1	1	1	1	20	1	28	1	1	2
R_3vHFdX8SKLGswpT	2013-08-27 16:37:33	2013-08-27 16:40:38	3	4	3	3	3.33333	4	6	5	5	Pretty	1	1	1	1	20	1	23	1	2	4
R_78RnPE4BXLIdUiN	2013-08-27 16:37:01	2013-08-27 16:41:35	4	6	6	6	6	2	4	2	2.66667	strong	1	1	1	1	5	1	49	4	3	5
R_b15CFugbRNvTegR	2013-08-27 16:39:27	2013-08-27 16:42:05	6	6	6	5	5.66667	3	5	4	4	awesome	1	1	1	1	0	2	22	1	2	2
R_eeBA1LVSoE9vjGl	2013-08-27 16:39:37	2013-08-27 16:43:34	2	4	3	2	3	4	5	6	5	alien	3	2	3	2	31	2	32	1	4	2
R_bg8iS9KfBqBsQPb	2013-08-27 16:42:02	2013-08-27 16:48:14	5	5	5	4	4.66667	5	6	5	5.33333	Predator	2	2	2	2	5	1	26	1	3	3
R_0ofDo6EY1nkaIWp	2013-08-27 16:42:40	2013-08-27 16:49:23	3	3	4	5	4	5	7	7	6.33333	Efficient	1	1	1	1	10	1	32	1	2	3
R_a4MezFF9098XbJb	2013-08-27 16:46:04	2013-08-27 16:49:23	1	7	7	7	7	1	4	5	3.33333	hungry	3	3	3	3	4	1	31	1	4	2
R_bQRJRq3C6IxbBsh	2013-08-27 16:46:52	2013-08-27 16:50:32	4	6	6	6	6	2	5	7	4.66667	Terrifying	2	2	2	2	70	1	24	1	3	6
R_6WIvYKTAHtB6W8d	2013-08-27 16:48:27	2013-08-27 16:53:32	2	5	7	3	5	4	7	7	6	fluid	3	3	3	3	20	2	39	1	9	1
R_9YRcb1ZYLlvxO1n	2013-08-27 16:56:12	2013-08-27 16:59:19	5	5	6	5	5.33333	3	4	6	4.33333	Jaws	3	3	3	3	10	1	26	1	1	5
R_9oSjP8MZ3eHQpxP	2013-08-27 17:10:12	2013-08-27 17:13:28	3	4	2	2	2.66667	5	6	6	5.66667	misunderstood	4	4	4	4	0	2	27	3	3	3
R_1Y1ovKQ4GeLtFnD	2013-08-27 17:09:34	2013-08-27 17:13:37	6	5	5	4	4.66667	2	7	3	4	predator	2	2	2	2	11	2	41	1	2	2
R_0MsdGU62kOxNHhj	2013-08-27 17:13:38	2013-08-27 17:17:38	5	4	4	4	4	4	4	4	4	pop	3	3	3	3	43	2	23	4	3	4
R_cMulVRscl70M60J	2013-08-27 17:11:05	2013-08-27 17:18:12	4	5	6	5	5.33333	4	5	6	5	Sleek	1	1	1	1	0	1	51	1	4	6
R_1S5Nh0DK0idGvyJ	2013-08-27 17:18:38	2013-08-27 17:22:42	4	7	7	7	7	1	1	1	1	Aggressive	2	2	2	2	10	1	27	1	2	2
R_86ekeBYD2y2t4gZ	2013-08-27 17:33:29	2013-08-27 17:36:40	1	3	4	3	3.33333	4	5	5	4.66667	Shy	3	3	3	3	29	2	23	1	3	4
R_3sBUbAyypADoG8t	2013-08-27 17:42:15	2013-08-27 17:45:22	1	1	7	7	5	3	6	7	5.33333	Awesome	1	1	1	1	6	1	18	1	1	6
R_54R5EwMwGSfBFZP	2013-08-27 17:43:06	2013-08-27 17:46:58	5	6	7	7	6.66667	2	5	6	4.33333	Aerodynamic	3	1	3	3	40	1	25	4	3	4
R_3yi9WR6NNCDyrCB	2013-08-27 18:05:29	2013-08-27 18:08:48	4	7	7	7	7	3	4	5	4	Intimidating	2	2	2	2	0	1	29	1	1	3
R_1ZlneBhfZFhQx2l	2013-08-27 18:09:24	2013-08-27 18:14:08	6	2	2	2	2	5	6	7	6	Misunderstood	4	4	4	4	25	2	28	1	2	3
R_2seE7KPPsF2qipv	2013-08-27 18:20:23	2013-08-27 18:23:23	1	5	5	2	4	5	5	6	5.33333	endangered	3	2	5	5	5	2	23	1	2	2
R_4Tnm2zpEmXJ9rkV	2013-08-27 18:20:10	2013-08-27 18:23:25	3	1	4	1	2	7	7	7	7	amazing	1	1	1	1	10	2	25	1	2	2
R_cUAM935FydbWqPz	2013-08-27 18:29:41	2013-08-27 18:35:31	2	7	7	4	6	1	3	5	3	Predatory	2	2	2	2	0	2	52	1	3	5
R_4TamXryIjkhcEvj	2013-08-27 18:34:03	2013-08-27 18:37:45	5	7	7	7	7	1	2	1	1.33333	frightening	2	2	2	2	20	1	28	1	3	6
R_5tKtuyygEW9JXOR	2013-08-27 18:36:11	2013-08-27 18:39:14	5	4	3	2	3	5	6	6	5.66667	usually harmless, victim of overfishing	5	5	5	5	20	2	27	1	4	1
R_6KBYQO0LA5yxZxX	2013-08-27 18:41:48	2013-08-27 18:44:39	3	3	3	4	3.33333	2	5	4	3.66667	awesome	1	1	1	1	0	1	22	1	1	5
R_erFFm2pLB4b4wo5	2013-08-27 18:43:51	2013-08-27 18:47:54	5	4	5	3	4	4	7	6	5.66667	Strong	1	1	1	1	0	1	19	1	1	4
R_ekvWBRZv7gVBDsp	2013-08-27 18:44:47	2013-08-27 18:50:00	3	6	6	6	6	3	6	6	5	predators	2	2	2	2	0	2	54	1	2	4
R_6nHwith7Co0v9Nr	2013-08-27 18:48:17	2013-08-27 18:51:16	6	6	6	4	5.33333	4	5	5	4.66667	predator	2	2	2	2	5	1	41	3	3	6
R_6s8N8JVUgtyVtch	2013-08-27 18:51:40	2013-08-27 18:54:41	4	5	5	5	5	5	6	7	6	elegant	1	1	1	1	50	1	24	4	3	1
R_1OlYvpkMpGN8kct	2013-08-27 18:52:42	2013-08-27 18:55:18	1	5	6	5	5.33333	3	5	4	4	large	3	3	3	3	0	2	24	1	2	1
R_3xcZz1A0HE2YBvf	2013-08-27 18:55:14	2013-08-27 18:57:49	6	7	5	6	6	4	6	7	5.66667	Menacing	2	2	2	2	20	1	21	2	2	1
R_dm3rQWKfCGAvrrD	2013-08-27 18:54:09	2013-08-27 18:59:05	2	7	5	7	6.33333	1	3	6	3.33333	Assassins	2	2	2	2	0	2	28	1	2	1
R_1TaR1l4aSvvQyvH	2013-08-27 18:54:46	2013-08-27 18:59:07	4	7	7	7	7	6	6	7	6.33333	wicked	2	2	2	2	2	1	27	2	4	2
R_ehRPxWQSym6Yz9H	2013-08-27 18:57:27	2013-08-27 19:00:25	3	5	5	5	5	4	5	4	4.33333	Menacing	2	2	2	2	36	1	21	1	1	1
R_a47d9yVK3kOoWvr	2013-08-27 18:56:42	2013-08-27 19:00:34	5	2	3	4	3	4	5	5	4.66667	Awesome	1	1	1	1	10	1	27	1	6	4
R_2ls8t3g4C4Ajlpr	2013-08-27 18:58:54	2013-08-27 19:02:31	1	7	7	7	7	1	7	7	5	FIERCE	2	2	2	2	6	1	27	1	2	4
R_6XwNsQwnl3snxpH	2013-08-27 19:00:03	2013-08-27 19:03:02	6	2	3	1	2	4	6	5	5	toothy	3	3	3	3	5	1	19	1	1	2
R_bkdIo8OXeXi8odv	2013-08-27 19:17:57	2013-08-27 19:21:28	4	3	5	2	3.33333	3	4	5	4	misunderstood	4	4	4	4	10	1	24	1	1	3
R_7PojnCATxtnVt7T	2013-08-27 19:23:26	2013-08-27 19:27:41	1	7	6	6	6.33333	3	4	1	2.66667	Predatory	2	2	2	2	10	2	21	2	1	4
R_cTq31HNfiEH3k9f	2013-08-27 19:23:25	2013-08-27 19:29:00	4	1	6	4	3.66667	4	4	6	4.66667	Predatory	2	2	2	2	5	1	35	1	4	4
R_cuUurqfjJsgU0jb	2013-08-27 20:10:36	2013-08-27 20:13:43	3	6	5	5	5.33333	4	4	4	4	Endangered	3	2	5	5	0	1	25	4	2	2
R_8HyfH0le7jIQded	2013-08-27 20:25:28	2013-08-27 20:29:17	4	7	7	5	6.33333	2	5	3	3.33333	Powerful	1	1	1	1	9	1	36	1	3	5
R_3l6zv6Hgfzo4rwV	2013-08-27 20:29:15	2013-08-27 20:34:21	1	6	5	5	5.33333	2	4	5	3.66667	Aggressive	2	2	2	2	5	1	25	4	2	2
R_9LFRmKarta7bZn7	2013-08-27 20:30:15	2013-08-27 20:37:09	5	6	4	5	5	2	2	1	1.66667	Temperamental	2	2	2	2	5	1	21	1	4	3
R_5bVrOws1OXvQCnb	2013-08-27 20:39:02	2013-08-27 20:42:12	3	3	4	3	3.33333	4	6	5	5	Intelegent	1	1	1	1	10	1	31	1	4	2
R_4ZoMFmF9waAjro1	2013-08-27 20:58:03	2013-08-27 21:00:39	4	6	5	4	5	2	2	2	2	intense	3	3	3	3	5	2	23	1	2	3
R_9ZxzprlndfQlbTL	2013-08-27 21:04:04	2013-08-27 21:07:07	3	3	4	3	3.33333	5	5	6	5.33333	Calm	1	1	1	1	9	1	34	4	5	3
R_6KHtjuB10Iui3nT	2013-08-27 21:11:04	2013-08-27 21:14:55	2	7	6	6	6.33333	4	6	6	5.33333	tempermental	2	2	2	2	5	2	22	2	2	2
R_1Mm5YGPVPvQlHHn	2013-08-27 21:19:20	2013-08-27 21:23:51	1	4	4	3	3.66667	3	6	5	4.66667	interesting	1	1	1	1	25	1	28	1	1	4
R_bBMw1bx0VEhqw8R	2013-08-27 21:25:01	2013-08-27 21:30:38	1	5	3	4	4	4	5	4	4.33333	Majestic	1	1	1	1	5	1	19	3	1	3
R_0cZnnhdDIevUaW1	2013-08-27 21:40:57	2013-08-27 21:45:19	2	3	5	4	4	6	6	6	6	misunderstood	4	4	4	4	1	1	39	1	5	5
R_1BKDjPdfmRCthcx	2013-08-27 21:48:22	2013-08-27 21:52:31	5	6	6	5	5.66667	1	3	2	2	Hungry	3	3	3	3	0	1	23	1	2	5
R_6ipQcWSSLg9CdfL	2013-08-27 21:53:48	2013-08-27 21:58:38	6	5	5	4	4.66667	3	6	6	5	frightful	2	2	2	2	19	2	59	4	1	6
R_8GuAf2JPPtjve4t	2013-08-27 22:21:48	2013-08-27 22:24:50	6	7	7	6	6.66667	1	1	2	1.33333	creepy	2	2	2	2	0	2	23	4	2	4
R_dcn6WOYAZqr56PH	2013-08-27 22:56:15	2013-08-27 22:59:37	4	5	5	5	5	1	1	1	1	blood	3	2	3	2	0	1	21	4	2	3
R_5w175BDbv1UJqap	2013-08-27 23:41:39	2013-08-27 23:44:27	1	6	6	7	6.33333	4	5	6	5	underwater	3	3	3	3	0	1	28	1	1	6
R_cIveVrU5M7oT2fj	2013-08-27 23:47:50	2013-08-27 23:51:41	5	7	7	7	7	1	1	1	1	man eater	2	2	2	2	0	1	51	1	1	6
R_0PWYCEGLA5gTDP7	2013-08-28 00:13:22	2013-08-28 00:21:08	4	5	5	3	4.33333	4	5	4	4.33333	Sleek	1	1	1	1	5	2	38	1	1	3
R_7NDenb4cCItNLO5	2013-08-28 03:13:51	2013-08-28 03:17:58	2	2	2	2	2	5	5	5	5	unpredictable	2	2	2	2	1	1	29	1	1	5
R_0SUVF1KBZR5FGq9	2013-08-28 03:53:39	2013-08-28 03:56:52	5	4	3	4	3.66667	4	2	3	3	predator	2	2	2	2	18	1	30	1	2	5
R_0qs96OeCohkZcvX	2013-08-28 04:05:56	2013-08-28 04:11:39	1	3	3	1	2.33333	3	5	5	4.33333	necessary	1	1	1	1	100	1	39	1	3	1
R_6QpnVy37VJNc5dr	2013-08-28 04:28:36	2013-08-28 04:32:51	3	5	5	3	4.33333	4	5	5	4.66667	deadly	2	2	2	2	1	2	26	2	2	1
R_8wyEv9CQmHXLsdT	2013-08-28 04:29:57	2013-08-28 04:34:04	2	2	3	2	2.33333	7	7	7	7	Interesting.	1	1	1	1	17	2	19	2	1	1
R_8pos3nlM044m8Rv	2013-08-28 04:48:27	2013-08-28 04:52:22	6	5	4	2	3.66667	3	5	5	4.33333	powerful	1	1	1	1	9	1	31	1	3	3
R_1LnFlqUndpeWFfL	2013-08-28 04:48:04	2013-08-28 04:53:14	5	7	7	7	7	2	7	7	5.33333	preditory	2	2	2	2	10	1	52	1	2	1
R_3ltNPQ6ld4YPVfT	2013-08-28 05:07:33	2013-08-28 05:10:02	5	3	2	2	2.33333	2	4	4	3.33333	large	3	3	3	3	7	1	31	1	4	5
R_9KSPOrTLePSkjad	2013-08-28 06:02:53	2013-08-28 06:10:16	6	6	7	6	6.33333	5	5	6	5.33333	Huge,	3	3	3	3	80	1	29	4	3	5
R_cGaItxO8vMQdiu1	2013-08-28 06:20:11	2013-08-28 06:23:52	6	5	6	5	5.33333	3	5	4	4	Rough	2	2	2	2	19	1	30	1	3	5
R_cvYwPOF9J0kFvRr	2013-08-28 06:30:26	2013-08-28 06:33:39	1	1	2	2	1.66667	2	7	7	5.33333	Magestic	1	1	1	1	49	1	19	3	1	4
R_0VuxGd7TFbbOB8x	2013-08-28 07:12:43	2013-08-28 07:15:41	5	6	6	7	6.33333	1	6	4	3.66667	Strong	1	1	1	1	81	1	22	1	2	3
R_26wlBjq55Jx7vff	2013-08-28 07:19:06	2013-08-28 07:21:56	4	5	5	3	4.33333	3	5	5	4.33333	Intimidating	2	2	2	2	9	1	33	1	3	3
R_1GoMMbB5mxK4YLP	2013-08-28 07:21:11	2013-08-28 07:24:13	3	5	6	5	5.33333	6	6	6	6	threatening	2	2	2	2	0	2	37	3	1	1
R_bpcf7wpHfXhVTlb	2013-08-28 07:20:56	2013-08-28 07:24:23	5	6	7	4	5.66667	6	5	3	4.66667	strong	1	1	1	1	7	2	30	2	2	4
R_eQjzJobn71SfYK9	2013-08-28 07:21:54	2013-08-28 07:24:25	2	3	6	5	4.66667	5	6	7	6	Brutal	2	2	2	2	0	1	27	2	3	5
R_eyyznJqeXnVxazr	2013-08-28 07:20:27	2013-08-28 07:25:00	1	4	2	2	2.66667	2	2	2	2	cool	1	1	1	1	1	1	35	2	2	4
R_7UuyiYGA6Ik1V4h	2013-08-28 07:19:30	2013-08-28 07:25:28	1	7	7	6	6.66667	1	4	4	3	terrifying	2	2	2	2	0	1	33	1	1	3
R_bsHmTO0P4JYoCUt	2013-08-28 07:22:34	2013-08-28 07:25:32	4	6	5	5	5.33333	2	2	3	2.33333	dominant	4	4	4	4	1	1	19	1	1	2
R_38XFB9IE6xMWGwJ	2013-08-28 07:21:53	2013-08-28 07:25:58	6	7	7	7	7	1	2	3	2	Primitive	3	2	3	2	0	1	43	1	3	2
R_41qsQuB7YdYLQWx	2013-08-28 07:20:33	2013-08-28 07:25:59	5	4	3	3	3.33333	6	5	3	4.66667	cute	1	1	1	1	83	2	19	2	7	1
R_6lBkOUFLWjdHkIl	2013-08-28 07:22:08	2013-08-28 07:26:30	3	7	7	5	6.33333	2	2	2	2	Frightening	2	2	2	2	1	2	52	1	1	3
R_8pIgtpdxtlHwQex	2013-08-28 07:23:06	2013-08-28 07:27:06	6	7	4	7	6	1	1	1	1	Fast	3	3	3	3	0	1	25	1	2	4
R_blnokaKyKI7IkIt	2013-08-28 07:25:12	2013-08-28 07:28:22	3	5	6	5	5.33333	3	6	6	5	ominous	2	2	2	2	9	1	22	4	3	2
R_51sYrMfQRQDTbqR	2013-08-28 07:28:13	2013-08-28 07:31:17	5	5	5	5	5	5	6	6	5.66667	predatory	2	2	2	2	0	1	38	1	4	4
R_0eKVptnWrQsTIK9	2013-08-28 07:29:59	2013-08-28 07:34:10	3	1	1	7	3	1	1	7	3	scary	2	2	2	2	0	2	24	1	1	1
R_73ukzLMAdFv4at7	2013-08-28 07:42:17	2013-08-28 07:45:57	2	6	5	3	4.66667	4	7	7	6	interesting	1	1	1	1	0	2	39	1	1	1
R_8bNUFTQYhmtxXF3	2013-08-28 07:42:53	2013-08-28 07:47:26	5	7	7	6	6.66667	2	5	1	2.66667	horrifying	2	2	2	2	10	2	43	1	2	7
R_0xmF7RCahPx8iOh	2013-08-28 07:45:42	2013-08-28 07:49:26	6	5	5	2	4	4	6	5	5	intimidating	2	2	2	2	10	1	32	1	4	2
R_89dIbBRWE0stecJ	2013-08-28 07:48:18	2013-08-28 07:53:09	5	6	6	6	6	3	7	6	5.33333	hunters	2	2	2	2	2	2	35	1	1	4
R_b967uHExq2YfbNj	2013-08-28 07:48:29	2013-08-28 07:55:11	1	7	7	7	7	2	5	5	4	Misunderstood	4	4	4	4	30	2	21	1	2	1
R_8okNAcgf9TRkwFD	2013-08-28 07:49:36	2013-08-28 07:55:25	3	2	4	2	2.66667	3	5	6	4.66667	Frightening	2	2	2	2	9	2	34	1	1	5
R_0r0Jor7DWC5p5OJ	2013-08-28 07:55:14	2013-08-28 08:00:52	4	4	4	4	4	4	6	6	5.33333	cunning	2	2	2	2	20	2	41	2	3	3
R_d5SgdoyZ7k6Qpy5	2013-08-28 08:04:22	2013-08-28 08:07:00	1	2	2	2	2	4	6	6	5.33333	swift	3	3	3	3	47	2	21	4	3	2
R_4VAM3PyB7dNWh49	2013-08-28 08:07:39	2013-08-28 08:13:40	2	6	7	5	6	5	6	6	5.66667	iminous	2	2	2	2	10	2	61	1	2	2
R_8HsZhYYh8wfSYTz	2013-08-28 08:10:48	2013-08-28 08:14:35	6	7	2	4	4.33333	1	2	4	2.33333	mean	2	2	2	2	5	2	59	1	2	4
R_2hQVGhY189SRmvP	2013-08-28 08:28:36	2013-08-28 08:31:59	3	5	6	6	5.66667	2	4	4	3.33333	aquatic	3	3	3	3	10	1	33	1	1	1
R_dptl1TvrPkfDXjD	2013-08-28 08:44:04	2013-08-28 08:50:21	2	7	5	4	5.33333	1	6	7	4.66667	predator	2	2	2	2	5	2	33	1	1	2
R_cRMecvCsH7dZoJn	2013-08-28 08:49:08	2013-08-28 08:52:27	6	4	4	4	4	2	6	6	4.66667	awesome	1	1	1	1	20	2	61	1	2	1
R_af6jFdjKDMZHRxr	2013-08-28 08:49:30	2013-08-28 08:53:27	4	6	6	5	5.66667	1	2	2	1.66667	frightening	2	2	2	2	0	2	49	1	1	2
R_bvI2ZbdyMduALGt	2013-08-28 09:02:57	2013-08-28 09:06:50	5	6	6	6	6	2	4	6	4	Large	3	3	3	3	0	2	27	2	3	4
R_ehRQFP0VhFzgVJb	2013-08-28 09:09:59	2013-08-28 09:13:35	1	4	3	3	3.33333	2	2	5	3	intense	3	3	3	3	0	2	26	3	1	3
R_bskPFEH8K7UiDkx	2013-08-28 09:23:45	2013-08-28 09:27:12	3	4	5	5	4.66667	6	6	5	5.66667	calm	1	1	1	1	68	1	32	1	3	3
R_8jhhiNGsFwVz6dL	2013-08-28 09:24:36	2013-08-28 09:28:22	6	3	4	3	3.33333	4	4	6	4.66667	Captivating	1	1	1	1	16	1	20	1	8	1
R_bJUq7dynzrfLApL	2013-08-28 09:40:40	2013-08-28 09:43:39	3	3	4	3	3.33333	1	3	4	2.66667	Hungry	3	3	3	3	20	2	32	1	4	6
R_29OMV4hp9e7WWQ5	2013-08-28 09:46:03	2013-08-28 09:49:39	5	5	2	2	3	5	4	5	4.66667	predator	2	2	2	2	0	2	25	2	2	3
R_bHlwXozehErbZLT	2013-08-28 10:00:37	2013-08-28 10:09:46	6	6	6	5	5.66667	2	2	4	2.66667	Threatening	2	2	2	2	0	1	32	1	1	4
R_9B4QeKf0Ian6PKR	2013-08-28 10:21:57	2013-08-28 10:26:14	6	5	6	5	5.33333	2	2	2	2	hungry	3	3	3	3	0	2	36	1	1	1
R_6PxHjqrbaFQtVBj	2013-08-28 10:24:41	2013-08-28 10:28:24	1	4	4	5	4.33333	3	7	6	5.33333	powerful	1	1	1	1	10	2	33	1	2	7
R_9Es68AtU2rozWYJ	2013-08-28 10:32:04	2013-08-28 10:37:06	4	6	7	5	6	2	7	7	5.33333	Deadly	2	2	2	2	2	1	47	1	4	6
R_3qRfoL6G56lKuCp	2013-08-28 10:41:57	2013-08-28 10:45:19	5	4	4	4	4	2	5	2	3	Awesome	1	1	1	1	19	1	32	1	1	4
R_2ltM9LO7aiLZXXD	2013-08-28 10:44:55	2013-08-28 10:48:02	3	7	7	7	7	3	4	5	4	terrifying	2	2	2	2	15	2	30	2	1	3
R_55Uv9J6pTq0as4d	2013-08-28 10:54:05	2013-08-28 10:57:12	2	4	3	3	3.33333	5	7	6	6	misunderstood	4	4	4	4	15	1	22	1	1	4
R_bdS90ohQPHJmSwd	2013-08-28 11:11:11	2013-08-28 11:15:11	1	6	5	5	5.33333	4	3	5	4	brutal	2	2	2	2	10	1	31	1	4	3
R_e2KVUiPiFnIRKRv	2013-08-28 11:14:39	2013-08-28 11:17:32	6	7	7	6	6.66667	4	5	5	4.66667	large	3	3	3	3	9	1	23	3	1	2
R_b8dGx21YMc3xQQl	2013-08-28 11:16:20	2013-08-28 11:19:26	5	5	5	5	5	5	4	3	4	quick	3	3	3	3	61	2	26	1	2	4
R_9EKhqVis35gcvkh	2013-08-28 11:16:02	2013-08-28 11:21:23	3	5	5	4	4.66667	5	4	5	4.66667	Predatorial	2	2	2	2	68	1	20	3	1	2
R_6Jc8C6yVpnaZeyp	2013-08-28 11:19:01	2013-08-28 11:22:52	1	3	4	1	2.66667	4	6	7	5.66667	Sleak	1	1	1	1	92	1	32	1	4	3
R_3h23TFIK8K8p8cB	2013-08-28 11:30:05	2013-08-28 11:33:13	5	6	4	5	5	5	7	4	5.33333	peace	3	1	1	1	53	1	26	1	3	3
R_74dGGuYILGWHtEV	2013-08-28 11:30:39	2013-08-28 11:33:34	1	7	7	5	6.33333	4	7	7	6	Independent	1	1	1	1	62	1	32	1	2	1
R_6xHc8dtv4YS9mMl	2013-08-28 11:53:43	2013-08-28 11:56:55	5	7	6	6	6.33333	2	6	7	5	fast	3	3	3	3	0	1	39	4	3	2
R_74CEPajjocYxDMN	2013-08-28 11:58:35	2013-08-28 12:01:39	4	3	5	4	4	3	5	4	4	Powerful	1	1	1	1	25	2	25	1	3	5
R_7afEXYz6nCOwhbn	2013-08-28 12:06:13	2013-08-28 12:09:32	6	4	5	3	4	2	4	3	3	Cool	1	1	1	1	10	2	37	1	2	2
R_6l2kdJZcCzkpPnL	2013-08-28 12:13:06	2013-08-28 12:16:25	3	5	5	3	4.33333	2	4	5	3.66667	large	3	3	3	3	2	2	37	1	2	2
R_aV1N3hKVpeHZnx3	2013-08-28 12:16:26	2013-08-28 12:19:28	6	3	6	4	4.33333	3	6	5	4.66667	Large	3	3	3	3	2	2	27	4	5	4
R_eL49Gby2bNceboV	2013-08-28 12:31:11	2013-08-28 12:35:44	1	1	2	6	3	4	5	5	4.66667	evolved	3	1	1	1	2	1	27	3	1	2
R_2fTpPYqmNDDr3JX	2013-08-28 12:32:16	2013-08-28 12:36:24	5	2	2	2	2	4	7	4	5	Interesting	1	1	1	1	5	2	32	1	1	1
R_bg5tkKOip6VhN3v	2013-08-28 12:36:45	2013-08-28 12:41:06	3	5	5	2	4	4	4	4	4	intriguing	1	1	1	1	0	1	25	3	1	2
R_9nOU0ZlVoi6GxGB	2013-08-28 12:38:24	2013-08-28 12:42:09	5	2	5	4	3.66667	2	5	6	4.33333	misunderstood	4	4	4	4	25	1	34	1	2	3
R_5yvqCy79MT4oGKV	2013-08-28 12:39:01	2013-08-28 12:42:43	3	7	6	7	6.66667	3	5	7	5	Misunderstood	4	4	4	4	0	1	24	1	2	4
R_82kqTSPgAUducW9	2013-08-28 12:38:09	2013-08-28 12:43:06	1	5	6	6	5.66667	2	4	3	3	hungry	3	3	3	3	2	1	26	4	3	4
R_8kzRq0ANKM24DHv	2013-08-28 12:44:43	2013-08-28 12:48:20	5	4	7	5	5.33333	2	6	3	3.66667	Predators	2	2	2	2	20	1	23	1	3	6
R_a8XnxyZYbcBhT9j	2013-08-28 12:42:04	2013-08-28 12:49:11	2	3	3	1	2.33333	6	7	6	6.33333	magnificent	1	1	1	1	25	2	30	1	4	1
R_efyiCs6vPHzxHmt	2013-08-28 12:45:04	2013-08-28 12:49:11	3	4	4	3	3.66667	3	5	3	3.66667	intelligent	1	1	1	1	16	1	22	1	1	4
R_aY5wfzXskeJ4FiR	2013-08-28 12:54:25	2013-08-28 12:57:19	3	6	6	6	6	5	5	3	4.33333	powerful	1	1	1	1	20	1	56	1	5	7
R_5cgoZnlt4gEQ4Qt	2013-08-28 13:03:09	2013-08-28 13:06:35	6	6	6	6	6	1	4	2	2.33333	foreboding	2	2	2	2	10	1	20	1	1	6
R_eOSev9Vx3CkVns9	2013-08-28 13:43:59	2013-08-28 13:46:09	2	2	2	1	1.66667	1	3	3	2.33333	Gallant	1	1	1	1	75	1	21	1	2	2
R_d5O5Z9Wc5SXK8hD	2013-08-28 13:44:25	2013-08-28 13:48:59	5	3	6	5	4.66667	3	4	6	4.33333	deadly	2	2	2	2	25	1	23	1	2	3
R_9vrGiMsxu5eRJ3v	2013-08-28 14:07:40	2013-08-28 14:11:53	5	6	7	4	5.66667	4	5	5	4.66667	Sleek	1	1	1	1	25	2	57	1	1	1
R_4YLgZX5kZBZ6yTb	2013-08-28 14:39:55	2013-08-28 14:43:16	1	7	7	7	7	1	1	1	1	Godless	2	2	2	2	0	1	27	1	2	4
R_8kNzPgy7t8nNEk5	2013-08-28 15:35:44	2013-08-28 15:39:48	6	2	6	1	3	2	4	6	4	endangered	3	2	5	5	1	2	25	1	2	4
R_5oM7NrCWcqtjbcp	2013-08-28 15:46:54	2013-08-28 15:50:10	2	4	5	3	4	6	7	7	6.66667	misunderstood	4	4	4	4	50	2	35	4	4	3
R_1YThTZvdyiHVm8R	2013-08-28 15:58:17	2013-08-28 16:02:03	1	2	3	1	2	5	6	6	5.66667	calm	1	1	1	1	66	2	23	3	5	2
R_7WfvW7OWxe7bjlH	2013-08-28 16:01:49	2013-08-28 16:05:10	3	5	5	4	4.66667	4	6	6	5.33333	Hunters	2	2	2	2	1	1	37	1	1	2
R_3guFUjrfMNWr33T	2013-08-28 16:34:18	2013-08-28 16:38:43	4	7	7	7	7	1	1	1	1	mean	2	2	2	2	0	2	44	1	1	4
R_0qSnNkrUozutrcV	2013-08-28 16:36:51	2013-08-28 16:40:17	6	7	6	6	6.33333	3	5	4	4	Huge	3	3	3	3	9	2	55	4	4	4
R_e3OUFpRCywbkNjT	2013-08-28 17:32:08	2013-08-28 17:35:07	4	5	5	6	5.33333	3	2	2	2.33333	misunderstood	4	4	4	4	0	1	32	1	7	4
R_71DcsRvgbnMYEHr	2013-08-28 19:23:54	2013-08-28 19:26:55	6	3	4	5	4	3	6	7	5.33333	Hunter	2	2	2	2	20	2	21	1	1	5
R_cTRh0VXPQuUMlJH	2013-08-28 19:41:56	2013-08-28 19:50:24	2	7	6	5	6	2	7	5	4.66667	Intimidating	2	2	2	2	10	2	26	1	1	2
R_3fsNZoa3PyUFSgR	2013-08-28 20:22:06	2013-08-28 20:25:18	3	6	6	6	6	4	6	6	5.33333	fearless	1	1	1	1	10	1	21	2	1	4
R_54qhQtmYULYSTBz	2013-08-28 20:26:09	2013-08-28 20:29:20	4	6	6	5	5.66667	2	4	4	3.33333	Predatory	2	2	2	2	33	1	45	4	8	5
R_81Fr914NqmoQDGZ	2013-08-28 20:38:16	2013-08-28 20:40:58	3	5	6	6	5.66667	2	4	5	3.66667	streamlined	3	1	1	1	23	1	39	1	4	7
R_9WZ1WHFOaSp3eYJ	2013-08-28 20:45:18	2013-08-28 20:47:51	4	6	6	6	6	1	1	1	1	Painful	2	2	2	2	10	2	30	2	8	4
R_bKuy29JaLIRANsF	2013-08-28 20:53:02	2013-08-28 20:56:47	5	7	7	7	7	1	4	5	3.33333	FEARSOME	2	2	2	2	10	2	23	3	3	2
R_3pUv9yd5v0ZkYIt	2013-08-28 21:18:52	2013-08-28 21:23:00	2	5	6	4	5	3	7	6	5.33333	cunning	2	2	2	2	20	2	40	1	3	7
R_eagM7BTrOF91nmd	2013-08-28 21:39:23	2013-08-28 21:42:56	6	6	6	6	6	1	4	1	2	attacking	2	2	2	2	5	2	27	4	3	3
R_8B47gfA6bKOqUwR	2013-08-28 22:57:52	2013-08-28 23:04:43	6	7	6	6	6.33333	3	4	2	3	carnivore	2	2	2	2	20	2	26	2	1	2
R_23ITdQebKOovuux	2013-08-29 00:02:19	2013-08-29 00:06:06	1	1	1	1	1	7	7	7	7	Predatorial	2	2	2	2	15	1	25	3	4	5
R_3rE54ZDMvuaNviR	2013-08-29 00:17:19	2013-08-29 00:21:14	6	3	3	5	3.66667	6	6	6	6	mysterious	3	3	3	3	9	2	30	1	2	7
R_2sjkz1ahdbqazJ3	2013-08-29 00:42:49	2013-08-29 00:48:18	2	7	7	7	7	1	7	7	5	hungry	3	3	3	3	0	2	60	1	3	4
R_6h5FzyaYQIcDV53	2013-08-29 00:51:46	2013-08-29 00:56:43	5	7	6	6	6.33333	2	4	1	2.33333	horrific	2	2	2	2	70	2	26	3	1	3
R_02jtz7NNbUsCXXv	2013-08-29 01:17:00	2013-08-29 01:21:32	4	3	1	1	1.66667	7	7	4	6	Preditor	2	2	2	2	100	1	18	1	3	4
R_cT1XASL4ZKj6zWd	2013-08-29 02:05:16	2013-08-29 02:09:24	4	7	7	7	7	1	3	1	1.66667	CARNIVOR	2	2	2	2	4	2	28	1	1	4
R_0kzF2t2mHlo3A4l	2013-08-29 02:12:58	2013-08-29 02:18:05	6	6	5	5	5.33333	5	5	4	4.66667	large	3	3	3	3	100	2	22	1	1	2
R_7PTMGQkTBYLDcgt	2013-08-29 04:15:15	2013-08-29 04:21:03	3	5	4	4	4.33333	6	6	6	6	Calm	1	1	1	1	20	2	32	1	1	1
R_3QMwEKJzLxw42FL	2013-08-29 04:28:04	2013-08-29 04:31:09	2	6	6	6	6	5	6	6	5.66667	Predatory	2	2	2	2	0	2	30	1	2	2
R_26abA9Wv7lbWhCJ	2013-08-29 04:44:11	2013-08-29 04:47:04	6	5	5	5	5	4	6	4	4.66667	endangered	3	2	5	5	85	2	37	1	4	2
R_3QPRUe7axt7rx9X	2013-08-29 05:38:31	2013-08-29 05:41:37	3	2	7	2	3.66667	7	7	7	7	predatory	2	2	2	2	1	1	42	1	2	1
R_72prgvmpzWh6kRv	2013-08-29 05:39:45	2013-08-29 05:43:06	5	3	3	3	3	3	4	6	4.33333	predatory	2	2	2	2	0	1	21	1	1	3
R_25eDdOOS3tlcSC9	2013-08-29 05:46:49	2013-08-29 05:51:06	4	4	5	5	4.66667	3	4	4	3.66667	sharp	3	3	3	3	0	1	30	1	2	6
R_2fppMnmiqaqSLC5	2013-08-29 06:59:12	2013-08-29 07:03:06	1	6	5	5	5.33333	2	6	6	4.66667	sleek	1	1	1	1	76	1	47	1	2	5
R_5h7zKl20RSnkeeV	2013-08-29 07:30:04	2013-08-29 07:33:14	6	6	6	5	5.66667	3	4	6	4.33333	large	3	3	3	3	10	1	29	1	2	5
R_6YlR7jV1q3mOnCB	2013-08-29 08:56:40	2013-08-29 09:00:38	6	7	7	7	7	3	5	5	4.33333	Interesting	1	1	1	1	10	2	27	3	2	3
R_9WWVjTg3n6rzxY1	2013-08-29 09:00:40	2013-08-29 09:05:06	5	4	3	2	3	3	5	5	4.33333	piscine	3	3	3	3	0	1	43	1	3	2
R_2osyhY1LQdtfyux	2013-08-29 10:23:18	2013-08-29 10:28:04	2	6	5	3	4.66667	4	6	5	5	Noble	1	1	1	1	20	1	40	1	2	3
R_exLheFtAAc3ijnD	2013-08-29 13:16:59	2013-08-29 13:21:18	5	6	6	6	6	2	5	5	4	frightening	2	2	2	2	2	2	25	1	5	1
R_4Sdn5YwPyxEZeip	2013-08-29 13:44:10	2013-08-29 13:48:19	3	7	7	6	6.66667	1	4	1	2	beasts	2	2	2	2	9	2	27	3	2	7
R_5BwBCONp0OzEwTz	2013-08-29 14:00:37	2013-08-29 14:05:24	6	5	5	3	4.33333	3	6	6	5	cool	1	1	1	1	10	1	35	2	3	3
R_1Rm4ELSMidBlHNj	2013-08-29 14:09:00	2013-08-29 14:13:03	3	5	6	5	5.33333	1	2	4	2.33333	Predatory	2	2	2	2	0	1	20	1	1	1
R_1HNGoaywqDBp045	2013-08-29 14:17:11	2013-08-29 14:21:57	3	4	4	4	4	4	4	4	4	wet	3	3	3	3	0	1	24	1	1	2
R_06DmiH8NYqqqmbj	2013-08-29 14:21:23	2013-08-29 14:26:10	1	1	2	4	2.33333	3	7	6	5.33333	Agile	1	1	1	1	10	1	32	1	2	2
R_cBavhlGZaNP3Q9L	2013-08-29 14:28:03	2013-08-29 14:30:59	5	5	5	5	5	3	3	3	3	Interesting	1	1	1	1	10	1	38	1	2	4
R_d0dexhTDOr5ozCR	2013-08-29 14:28:37	2013-08-29 14:33:41	6	5	5	3	4.33333	3	6	6	5	awe-inspiring	1	1	1	1	60	2	45	1	1	2
R_74LBRyQvHpRmViB	2013-08-29 14:36:50	2013-08-29 14:43:16	1	1	3	3	2.33333	6	5	6	5.66667	Majestic	1	1	1	1	20	1	27	1	1	4
R_7NE96pVvXYVfD2R	2013-08-29 14:42:56	2013-08-29 14:49:25	3	3	2	6	3.66667	4	6	7	5.66667	Wild	2	2	2	2	5	1	37	1	4	3
R_01G9aS98IZCg7nT	2013-08-29 14:53:32	2013-08-29 14:57:56	4	5	6	3	4.66667	2	4	5	3.66667	killer	2	2	2	2	5	2	29	1	2	2
R_cCN7xprWm1clx4N	2013-08-29 14:59:11	2013-08-29 15:06:24	6	5	6	4	5	5	5	5	5	misunderstood	4	4	4	4	15	1	26	1	2	5
R_a41Ag3wOl0KnMcl	2013-08-29 16:54:04	2013-08-29 17:01:00	2	4	5	5	4.66667	6	7	7	6.66667	preditors	2	2	2	2	2	1	34	1	3	3
R_8ugooT2S1ILoboV	2013-08-29 17:14:04	2013-08-29 17:17:53	4	7	4	3	4.66667	4	7	6	5.66667	Strong	1	1	1	1	10	1	36	1	1	2
R_5ziKlLhQFI0XaFD	2013-08-29 17:16:47	2013-08-29 17:24:22	5	6	6	6	6	1	4	5	3.33333	sharp toothed	5	5	5	5	0	2	57	1	1	3
R_2365QQVsZVH4ykl	2013-08-29 17:52:16	2013-08-29 17:57:18	1	6	6	6	6	2	6	3	3.66667	Ferocious	2	2	2	2	20	1	23	1	3	5
R_b1pVCkItkAwGpkV	2013-08-29 18:56:33	2013-08-29 18:59:25	6	5	5	3	4.33333	3	3	5	3.66667	Teeth	3	3	3	3	0	2	20	1	1	3
R_benNfKOPif5G6c5	2013-08-29 19:01:22	2013-08-29 19:06:15	5	6	7	6	6.33333	1	3	4	2.66667	predatory	2	2	2	2	0	2	29	1	1	4
R_3x6V979c7x28nWZ	2013-08-29 19:43:13	2013-08-29 19:47:18	1	4	4	6	4.66667	1	5	5	3.66667	Ancient	3	3	3	3	15	2	25	3	2	2
R_eDHKijLJqTQ8HKR	2013-08-29 19:57:03	2013-08-29 20:01:11	3	6	4	4	4.66667	2	7	3	4	majestic	1	1	1	1	10	1	24	1	2	2
R_9R1xekWx6fICM2V	2013-08-29 20:06:56	2013-08-29 20:10:26	2	7	7	6	6.66667	1	1	1	1	Ugly	2	2	2	2	5	1	47	1	5	1
R_9RK9GaH3HrnIVlX	2013-08-29 20:05:27	2013-08-29 20:11:01	6	7	7	7	7	1	7	3	3.66667	large	3	3	3	3	0	2	28	1	2	5
R_6JuYAsZL1qEaj8V	2013-08-29 20:08:15	2013-08-29 20:11:52	6	2	6	6	4.66667	5	5	5	5	unique	1	1	1	1	5	2	22	4	1	4
R_5c3dAVYMULqKlXT	2013-08-29 20:19:46	2013-08-29 20:28:14	5	5	4	5	4.66667	2	5	7	4.66667	misunderstood	4	4	4	4	5	1	26	1	2	4
R_1RL0ZglrCuN1fDL	2013-08-29 20:51:30	2013-08-29 20:54:29	1	4	4	2	3.33333	3	5	5	4.33333	Misunderstood	4	4	4	4	10	2	19	4	1	3
R_aW8fM37xuqKeg2V	2013-08-29 20:56:06	2013-08-29 21:00:12	4	1	6	3	3.33333	3	5	6	4.66667	Misunderstood	4	4	4	4	12	1	19	1	1	3
R_dniPS8RtdbP5xhr	2013-08-29 21:08:18	2013-08-29 21:13:46	2	7	7	5	6.33333	2	5	6	4.33333	Aggressive	2	2	2	2	5	2	47	1	4	5
R_b2GkGqzSgt2B2nP	2013-08-29 21:29:07	2013-08-29 21:32:26	4	7	7	7	7	3	4	3	3.33333	aggressive	2	2	2	2	0	2	31	1	3	2
R_3vLM2tnC2VJ5Jml	2013-08-29 22:33:35	2013-08-29 22:39:40	5	7	6	7	6.66667	1	2	2	1.66667	terrifying	2	2	2	2	0	1	22	1	1	1
R_4YMh4kY3cZ5ZfDL	2013-08-29 22:57:09	2013-08-29 23:00:58	1	7	5	4	5.33333	6	7	3	5.33333	Sly	2	2	2	2	10	1	20	3	2	2
R_7P8WeUtWSvGoGgt	2013-08-29 23:32:13	2013-08-29 23:34:34	2	5	5	5	5	3	4	4	3.66667	hungry	3	3	3	3	14	1	32	2	1	2
R_cUtNhgdPfy8SVa5	2013-08-29 23:50:07	2013-08-29 23:56:04	6	6	5	6	5.66667	4	6	6	5.33333	toothy	3	3	3	3	3	1	24	1	1	4
R_5nzCKicjibth5lj	2013-08-30 00:07:04	2013-08-30 00:12:43	1	6	5	5	5.33333	2	3	4	3	ferocious	2	2	2	2	5	1	32	6	1	4
R_8FXZonKt9n7fbcV	2013-08-30 05:08:03	2013-08-30 05:11:38	5	4	6	6	5.33333	2	6	1	3	Sharks are, evolutionarily speaking, very primitive animals.	5	5	5	5	10	1	31	1	2	1
R_b7XKHOV1xhRppHL	2013-08-30 06:09:15	2013-08-30 06:14:19	4	6	6	6	6	4	5	5	4.66667	Massive	3	3	3	3	10	1	31	1	2	4
R_da23HnawfmP8Mmx	2013-08-30 06:30:14	2013-08-30 06:33:55	6	3	4	3	3.33333	4	6	5	5	Interesting	1	1	1	1	19	1	21	1	5	5
R_eMdTTPKREuGFlIh	2013-08-30 07:36:54	2013-08-30 07:43:26	4	4	3	2	3	5	7	6	6	misunderstood	4	4	4	4	20	1	26	1	3	6
R_eWZNe84PD9tR5Ah	2013-08-30 07:41:20	2013-08-30 07:45:34	5	4	3	2	3	4	5	6	5	well-adapted	1	1	1	1	50	2	40	1	1	1
R_4Ta4dzH032JIe45	2013-08-30 07:52:50	2013-08-30 07:55:53	1	2	3	4	3	3	7	7	5.66667	majestic	1	1	1	1	25	2	25	1	2	5
R_0UqZrhp4VksMDeB	2013-08-30 08:53:40	2013-08-30 08:57:17	1	6	6	5	5.66667	3	3	5	3.66667	strong	1	1	1	1	0	1	25	1	1	3
R_djtC0YRzAxrG4KN	2013-08-30 11:32:13	2013-08-30 11:35:43	2	7	7	7	7	7	7	7	7	Smooth	1	1	1	1	5	1	29	1	4	2
R_6rHkeBk0KoiaXc1	2013-08-30 12:35:44	2013-08-30 12:40:15	1	3	4	1	2.66667	4	5	7	5.33333	interesting	1	1	1	1	5	2	63	2	2	4
R_a9s6Z2LkgZaMtG5	2013-08-30 12:47:37	2013-08-30 12:50:36	2	6	6	5	5.66667	5	5	5	5	huge	3	3	3	3	10	2	27	4	3	4
R_0qCdgiYGkDyWyWx	2013-08-30 14:17:42	2013-08-30 14:21:04	3	4	7	2	4.33333	4	7	7	6	Powerful	1	1	1	1	30	1	18	1	1	4
R_dnSSiYYEf6gay7X	2013-08-30 14:34:24	2013-08-30 14:39:25	6	6	6	5	5.66667	4	5	6	5	fast	3	3	3	3	9	1	34	1	5	4
R_2au9bAUj55eindP	2013-08-30 14:50:54	2013-08-30 14:55:05	5	6	6	5	5.66667	2	3	3	2.66667	Harmful	2	2	2	2	9	1	20	4	1	3

## Sheet: Experiment 3
response ID	start date/time	end date/time	experimental treatment (1=V-uplifting, 2=V-ominous, 3=V-silence, 4=A-uplifting, 5=A-ominous, 6=A-silence	"scary" ratings (1=not at all, 7=very much)	"dangerous" ratings (1=not at all, 7=very much)	"vicious" ratings (1=not at all, 7=very much)	negative ratings (mean of "scary," "dangerous," and "vicious" ratings)	"peaceful" ratings (1=not at all, 7=very much)	"beautiful" ratings (1=not at all, 7=very much)	"graceful" ratings (1=not at all, 7=very much)	positive ratings (mean of "peaceful," "beautiful," and "graceful" ratings)	free-response adjective	rater A initial code for free-response adjective (1=positive, 2=negative, 3=neutral, 4=unknown, 5=omit)	rater B initial code for free-response adjective (1=positive, 2=negative, 3=neutral, 4=unknown, 5=omit)	rater A post-discussion code for free-response adjective (1=positive, 2=negative, 3=neutral, 4=unknown, 5=omit)	rater B post-discussion code for free-response adjective (1=positive, 2=negative, 3=neutral, 4=unknown, 5=omit)	choice of fund (1=shark, 2=dolphin, 3=discretionary)	gender (1=male, 2=female)	age (years)	race/ethnicity (1=white or caucasian, 2=black or african-american, 3=hispanic or latino, 4=asian, 5=american indian or alaskan native, 6=native hawaiian or pacific islander, 7=other)	annual income ($US: 1=0-25,000, 2=25,001-50,000, 3=50,001-75,000, 4=75,001-100,000, 5=100,001-125,000, 6=125,001-150,000, 7=150,001-175,000, 8=175,001-200,000, 9=200,001+)	political views (1=extremely liberal, 4=moderate, 7=extremely conservative)
R_d7sbXNI9YT8RuKN	2014-12-16 09:46:59	2014-12-16 09:52:35	5	7	7	5	6.33333	1	1	1	1	deadly	2	2	2	2	3	2	32	4	3	3
R_8nQ2TKEUobP1ld3	2014-12-16 09:56:07	2014-12-16 09:59:30	5	7	6	5	6	1	5	5	3.66667	FREAKY	2	2	2	2	1	1	32	1	2	1
R_06BRmfOrqWcCcnP	2014-12-16 09:57:08	2014-12-16 10:05:52	2	5	5	5	5	3	5	6	4.66667	Efficient	1	1	1	1	3	1	30	4	2	3
R_8GM583jDdgfBRg9	2014-12-16 10:02:12	2014-12-16 10:06:27	4	5	3	4	4	2	7	5	4.66667	predatory	2	2	2	2	1	1	30	1	1	3
R_6ronC3ZilvJZ5c1	2014-12-16 10:06:20	2014-12-16 10:10:42	2	6	6	4	5.33333	3	4	5	4	harmonious	1	1	1	1	1	2	32	1	2	1
R_2mhZmy2DZVwJvDv	2014-12-16 10:13:45	2014-12-16 10:19:48	5	6	6	6	6	3	3	4	3.33333	Frightening	2	2	2	2	3	1	24	1	1	2
R_cGQxbLWLOVLchDv	2014-12-16 12:01:50	2014-12-16 12:04:50	3	6	6	5	5.66667	3	6	5	4.66667	Carniverous	2	2	2	2	3	1	23	4	3	2
R_0vzPxIsfyVQx0pv	2014-12-16 11:52:00	2014-12-16 12:05:12	5	6	6	5	5.66667	4	4	2	3.33333	Voracious	2	2	2	2	2	2	24	1	1	5
R_6fFeqkQRSl38JSJ	2014-12-16 12:06:24	2014-12-16 12:09:43	3	5	5	3	4.33333	7	7	7	7	Amazing	1	1	1	1	2	1	19	1	1	3
R_6heOts16ZeKJHM1	2014-12-16 12:22:53	2014-12-16 12:26:13	2	5	5	5	5	4	4	6	4.66667	Swimmers	3	3	3	3	3	2	32	1	3	5
R_e9viUUZwTnk90CV	2014-12-16 13:00:16	2014-12-16 13:04:07	2	6	6	5	5.66667	7	6	6	6.33333	Cool	1	1	1	1	1	1	24	1	2	6
R_ey8rIV3fVSNHk57	2014-12-16 13:26:49	2014-12-16 13:30:21	6	7	7	7	7	3	5	6	4.66667	sleek	1	1	1	1	2	1	60	7	9	7
R_429KaHNwve6Sguh	2014-12-16 14:10:11	2014-12-16 14:14:06	1	7	7	5	6.33333	7	7	7	7	Intimidating	2	2	2	2	3	1	31	4	1	2
R_6fKkfPhvF82BHk9	2014-12-16 15:31:26	2014-12-16 15:35:49	3	3	3	2	2.66667	4	6	6	5.33333	Majestic	1	1	1	1	3	1	24	1	1	2
R_6JY5QiiYHoLI53D	2014-12-16 15:58:36	2014-12-16 16:03:18	3	4	6	4	4.66667	5	3	5	4.33333	Large	3	3	3	3	2	2	19	1	2	1
R_8ubUKr7r3RrfPM1	2014-12-16 16:01:09	2014-12-16 16:08:12	2	6	7	6	6.33333	6	7	7	6.66667	School	3	3	3	3	2	2	61	1	1	6
R_9nmjXnDAFpW6TfT	2014-12-16 18:01:25	2014-12-16 18:08:17	4	7	7	6	6.66667	4	7	5	5.33333	fierce	2	2	2	2	3	2	34	1	4	4
R_eP6sQz5ZaeSwsC1	2014-12-16 20:45:53	2014-12-16 20:49:21	4	5	5	6	5.33333	3	6	5	4.66667	predators	2	2	2	2	2	1	30	1	2	3
R_dojd57HHSkOrlOd	2014-12-17 00:23:17	2014-12-17 00:27:24	2	7	7	7	7	7	7	7	7	terror	2	2	2	2	2	1	37	1	5	3
R_bpbeZmpBCGW5jYV	2014-12-17 06:34:52	2014-12-17 06:39:53	4	1	1	1	1	6	5	5	5.33333	elegant	1	1	1	1	2	1	41	1	2	4
R_2fYO2M1A9tr0c7j	2014-12-17 08:23:33	2014-12-17 08:28:34	2	7	7	7	7	1	4	5	3.33333	Menacing	2	2	2	2	3	1	37	1	1	2
R_8f6hsCa4TIixiM5	2014-12-17 08:30:27	2014-12-17 08:34:48	2	6	6	4	5.33333	2	3	2	2.33333	strong	1	1	1	1	3	2	27	1	2	5
R_cIOmHcYvRKo3Q8t	2014-12-17 16:46:56	2014-12-17 16:51:53	4	5	6	4	5	2	6	5	4.33333	awesome	1	1	1	1	2	2	29	1	1	2
R_9AktD69mB0qPION	2014-12-17 18:28:24	2014-12-17 18:48:27	6	5	5	3	4.33333	3	5	5	4.33333	Powerful	1	1	1	1	3	2	29	1	2	1
R_2mdp3of8y2EQUhD	2014-12-17 19:57:01	2014-12-17 20:01:16	2	4	6	5	5	3	5	5	4.33333	carnivorous	2	2	2	2	3	2	31	1	3	4
R_77EoINCi5csB5fT	2014-12-17 21:13:57	2014-12-17 21:18:48	6	5	7	3	5	4	6	6	5.33333	wirey	5	5	5	5	3	2	45	1	2	6
R_1z9pyfVF3GTOfWt	2014-12-18 08:11:10	2014-12-18 08:16:27	1	3	3	3	3	5	6	5	5.33333	family	1	5	5	5	1	1	44	1	1	3
R_0pKf9Dcy0JmcyXj	2014-12-18 11:45:20	2014-12-18 11:48:37	5	4	4	4	4	2	5	5	4	aquatic	3	3	3	3	3	2	56	1	5	4
R_78uU1deXLZOuwF7	2014-12-18 12:48:32	2014-12-18 12:51:55	4	6	6	6	6	1	2	1	1.33333	Shady	2	2	2	2	2	1	24	1	1	1
R_40eqQ8ldk1abaHb	2014-12-18 16:28:18	2014-12-18 16:35:22	4	7	7	7	7	3	6	5	4.66667	destructive	2	2	2	2	1	1	45	1	5	7
R_bQuNcLmNCP3dzq5	2014-12-18 18:04:27	2014-12-18 18:06:09	2	3	3	3	3	3	4	4	3.66667	glorious	1	1	1	1	2	2	27	4	4	2
R_6tDJvM1NDY3at4V	2014-12-18 20:39:11	2014-12-18 20:46:47	1	7	7	5	6.33333	2	6	5	4.33333	agile	1	1	1	1	3	2	49	1	2	5
R_6fmPw8FZqqCALPL	2014-12-19 17:38:37	2014-12-19 17:42:16	4	6	7	7	6.66667	4	6	6	5.33333	large	3	3	3	3	2	2	38	1	2	4
R_a5hwxEzXyVlSh6d	2014-12-19 19:42:27	2014-12-19 19:45:57	2	6	6	6	6	1	1	1	1	mean	2	2	2	2	2	2	34	4	3	5
R_a9PiKomQ5P1Kme9	2014-12-20 06:10:41	2014-12-20 06:15:56	2	6	5	6	5.66667	3	5	4	4	aggressive	2	2	2	2	3	1	31	1	6	6
R_8oU0yCHHKJROrA1	2014-12-20 08:07:25	2014-12-20 08:11:13	1	5	3	3	3.66667	1	6	6	4.33333	Predator	2	2	2	2	2	1	31	1	6	7
R_8xn7j4jVtHuWRZX	2014-12-20 08:50:13	2014-12-20 08:55:33	4	6	6	6	6	3	7	4	4.66667	Hunter	2	2	2	2	2	1	23	1	1	4
R_7PcSUfqXPxvjwKF	2014-12-20 09:09:40	2014-12-20 09:13:28	1	5	4	4	4.33333	2	4	4	3.33333	Large	3	3	3	3	2	2	27	1	4	6
R_6gRjbt8pzG7y63j	2014-12-20 10:59:23	2014-12-20 11:08:31	3	5	5	4	4.66667	6	7	6	6.33333	intelligent	1	1	1	1	1	2	21	5	3	2
R_bvzsTbH061Z0Oyh	2014-12-20 19:43:32	2014-12-20 19:50:53	4	7	7	7	7	4	7	7	6	Large	3	3	3	3	2	2	52	2	1	4
R_a9jAYmjTgxBw6qN	2014-12-20 20:30:03	2014-12-20 20:33:30	2	7	7	7	7	1	1	1	1	frightening	2	2	2	2	2	2	35	2	4	4
R_8vLY7QXw2soVygB	2014-12-20 20:38:57	2014-12-20 20:43:09	4	3	7	3	4.33333	4	1	5	3.33333	lethal	2	2	2	2	3	2	43	1	4	4
R_9FQYB2hzK545Jxr	2014-12-21 08:01:07	2014-12-21 08:05:25	4	7	7	7	7	1	3	1	1.66667	large	3	3	3	3	2	2	25	2	1	4
R_5bAfLwTgCuJUzEV	2014-12-21 08:58:30	2014-12-21 09:05:16	5	1	1	1	1	4	4	4	4	LIVELY	1	1	1	1	3	2	28	3	2	1
R_aXVorhXD8HoDuux	2014-12-21 09:06:52	2014-12-21 09:10:13	3	4	5	4	4.33333	5	6	7	6	Majestic	1	1	1	1	1	1	23	1	4	5
R_b496sTkbWK6UOaN	2014-12-21 09:08:01	2014-12-21 09:12:39	3	4	5	4	4.33333	5	6	6	5.66667	purposeful	1	1	1	1	3	1	49	4	1	2
R_06O2367YVtcav77	2014-12-21 09:09:15	2014-12-21 09:12:46	2	5	4	4	4.33333	3	5	6	4.66667	Cute	1	1	1	1	2	1	26	3	1	3
R_be0WdCH4TcEb833	2014-12-21 09:11:08	2014-12-21 09:14:57	6	2	3	4	3	4	7	6	5.66667	Diverse	3	3	3	3	1	1	29	1	2	3
R_7O3pEYx5HhKO5Mx	2014-12-21 09:12:05	2014-12-21 09:16:41	5	4	5	4	4.33333	2	5	3	3.33333	fast	3	3	3	3	3	1	26	1	2	2
R_2ujdZ2dJOUNMC4B	2014-12-21 09:13:22	2014-12-21 09:17:34	6	6	5	3	4.66667	4	6	6	5.33333	Fast	3	3	3	3	3	2	27	3	2	2
R_6ncY7aCmBBKJGXX	2014-12-21 09:15:26	2014-12-21 09:18:38	1	4	5	1	3.33333	3	4	7	4.66667	unified	1	1	1	1	3	2	24	1	1	4
R_6EdsT7XG8eu6Xe5	2014-12-21 09:16:07	2014-12-21 09:19:05	4	5	6	6	5.66667	2	3	4	3	large	3	3	3	3	3	1	24	1	2	5
R_b0YQXX6dGfYnZd3	2014-12-21 09:28:42	2014-12-21 09:32:53	6	6	6	6	6	1	4	5	3.33333	Misunderstood	4	4	4	4	3	2	27	3	1	3
R_babmG3bHkfzYufX	2014-12-21 09:36:09	2014-12-21 09:40:19	1	5	5	4	4.66667	5	7	6	6	Interesting	1	1	1	1	3	1	27	1	4	6
R_560hsOS6Fz01okR	2014-12-21 09:39:14	2014-12-21 09:42:36	4	2	4	3	3	3	5	4	4	powerful	1	1	1	1	2	1	35	3	2	5
R_9SMDnTqfGu1VZQN	2014-12-21 09:38:31	2014-12-21 09:44:01	4	3	4	2	3	5	6	5	5.33333	active	1	1	1	1	1	2	24	1	1	3
R_cu4F1vOu63ffdad	2014-12-21 09:46:09	2014-12-21 09:49:47	5	6	6	6	6	5	6	5	5.33333	fast	3	3	3	3	3	2	20	1	1	1
R_6sCNXoyuINAx3xz	2014-12-21 09:49:00	2014-12-21 09:52:18	1	4	3	3	3.33333	4	7	7	6	preditors	2	2	2	2	2	2	24	1	1	4
R_1MknYPx3BjxjM6V	2014-12-21 09:50:32	2014-12-21 09:53:58	2	7	7	7	7	4	6	3	4.33333	punishing	2	2	2	2	2	1	21	2	1	4
R_8qAp8Xc0LYaWD2t	2014-12-21 09:50:57	2014-12-21 09:54:58	4	2	1	5	2.66667	4	7	7	6	Sandpaper	3	3	3	3	3	1	43	1	1	2
R_77dJKSr30lKAvK5	2014-12-21 09:59:40	2014-12-21 10:03:55	5	6	7	7	6.66667	1	1	1	1	fish	3	3	3	3	2	1	24	2	1	1
R_eWNUzWEWRJZYGoZ	2014-12-21 10:11:29	2014-12-21 10:15:00	2	7	7	6	6.66667	3	5	5	4.33333	Haunting	2	2	2	2	3	1	23	1	2	5
R_42UReC45aBg8bgp	2014-12-21 10:16:23	2014-12-21 10:20:35	4	7	7	7	7	1	1	1	1	preditor	2	2	2	2	2	1	55	2	2	3
R_bgzEsZAEKnMwfL7	2014-12-21 10:19:28	2014-12-21 10:23:53	6	6	6	6	6	2	2	2	2	Carnivore	2	2	2	2	2	1	29	1	2	4
R_eFfhFWQ1fHxOGWN	2014-12-21 10:43:20	2014-12-21 10:48:27	3	7	5	5	5.66667	6	5	6	5.66667	Ferocious	2	2	2	2	3	1	34	1	3	2
R_6zfzyuPc39EZHut	2014-12-21 10:48:22	2014-12-21 10:52:45	6	7	6	3	5.33333	5	5	6	5.33333	wild	2	2	2	2	3	1	27	5	2	2
R_dd993ZgKMngqL53	2014-12-21 11:02:33	2014-12-21 11:07:22	3	6	7	4	5.66667	6	7	6	6.33333	mysterious	3	3	3	3	1	2	53	1	2	7
R_2c5Ewe3J6ejnnG5	2014-12-21 11:10:33	2014-12-21 11:16:29	6	6	6	5	5.66667	4	5	6	5	Stealthy	2	2	2	2	3	1	52	1	1	5
R_9GDoNoxujP3jiFn	2014-12-21 11:24:56	2014-12-21 11:30:26	5	5	4	6	5	2	3	5	3.33333	Monsterous	2	2	2	2	3	1	27	3	2	1
R_6yusUOwDZWwTOQt	2014-12-21 12:20:26	2014-12-21 12:24:14	3	5	4	3	4	4	5	6	5	hunter	2	2	2	2	3	2	26	1	2	4
R_3aSDTNFErOvQPvD	2014-12-21 12:30:34	2014-12-21 12:35:29	2	7	7	6	6.66667	2	6	7	5	imposing	2	2	2	2	2	1	48	1	5	5
R_1BWNfhYlD6E8OMt	2014-12-21 12:34:14	2014-12-21 12:37:22	3	1	7	1	3	7	7	7	7	large numbers	5	5	5	5	1	2	31	1	2	4
R_1RhPeHpVewVwMwR	2014-12-21 12:45:58	2014-12-21 12:49:49	2	3	5	5	4.33333	4	5	5	4.66667	Strange	2	2	2	2	1	1	19	2	1	2
R_1AB1ABXq1RYvYJ7	2014-12-21 12:48:48	2014-12-21 12:52:42	1	3	7	6	5.33333	2	6	6	4.66667	sleepless	3	3	3	3	3	1	40	2	4	4
R_74ffaeJ7HjxnW8R	2014-12-21 12:52:15	2014-12-21 12:55:34	6	5	6	6	5.66667	2	3	4	3	Majestic	1	1	1	1	3	1	24	1	2	3
R_54MIAav1YvQs2dn	2014-12-21 13:06:07	2014-12-21 13:11:57	1	1	1	1	1	7	7	7	7	fluid	3	3	3	3	3	2	34	1	2	3
R_3UcmlC4o1YLx2n3	2014-12-21 13:09:33	2014-12-21 13:14:16	5	7	7	7	7	1	7	7	5	famished	2	2	2	2	2	1	51	1	1	7
R_0Mz0c46c0k80qR7	2014-12-21 13:35:20	2014-12-21 13:39:22	4	4	4	6	4.66667	3	5	4	4	Big	3	3	3	3	3	1	25	1	2	4
R_0UsqDt8vutM7cJ7	2014-12-21 13:48:52	2014-12-21 13:53:21	6	7	7	7	7	2	5	6	4.33333	frightening	2	2	2	2	3	2	42	1	3	7
R_25oMO3yT76BRtQh	2014-12-21 14:03:49	2014-12-21 14:16:01	6	6	6	6	6	2	3	3	2.66667	bloody	2	2	2	2	2	2	20	1	6	2
R_bNlZSzFj10JXSId	2014-12-21 14:15:07	2014-12-21 14:34:04	3	5	5	5	5	2	3	4	3	Frightening	2	2	2	2	3	2	28	1	1	4
R_5j9hMxW5sYsJkzz	2014-12-21 14:39:22	2014-12-21 14:42:29	6	5	6	6	5.66667	2	6	4	4	quick	3	3	3	3	3	2	27	1	2	4
R_8fdXgyhRs9a6cWV	2014-12-21 14:53:09	2014-12-21 14:57:48	3	2	5	4	3.66667	6	7	5	6	Charming	1	1	1	1	2	1	27	1	8	2
R_6PDR9tNyyj1EUTz	2014-12-21 15:24:39	2014-12-21 15:28:50	6	6	6	5	5.66667	3	4	5	4	fast	1	1	1	1	2	2	20	1	1	3
R_3TSew7mNQyisvdz	2014-12-21 15:57:08	2014-12-21 16:00:08	6	4	6	4	4.66667	2	6	6	4.66667	Sea-dweller	3	3	3	3	3	1	25	1	2	2
R_3WCvObu62WUiHid	2014-12-21 17:00:47	2014-12-21 17:04:57	1	5	5	5	5	4	3	5	4	strong	1	1	1	1	3	1	21	1	1	4
R_6J8AKimQ9fAZkC9	2014-12-21 17:10:32	2014-12-21 17:15:20	1	7	7	7	7	3	1	3	2.33333	Terrifying	2	2	2	2	2	1	21	1	4	2
R_emow0PUom5b7DdH	2014-12-21 17:13:46	2014-12-21 17:17:33	2	3	3	3	3	5	4	7	5.33333	tranquil	1	1	1	1	3	1	40	1	4	2
R_6z2Aw6qkig0mJUN	2014-12-21 17:20:04	2014-12-21 17:23:40	3	6	4	2	4	4	7	7	6	Majestic	1	1	1	1	2	1	35	1	3	3
R_3QaUH55EObGTdoV	2014-12-21 17:26:23	2014-12-21 17:30:34	4	7	7	7	7	1	2	3	2	predatory	2	2	2	2	3	1	29	7	1	4
R_389GKYNv1rsfg1v	2014-12-21 18:04:33	2014-12-21 18:08:43	1	3	2	2	2.33333	7	7	7	7	calm	1	1	1	1	3	2	25	1	2	4
R_8pM6CJTmNAVTiGV	2014-12-21 18:15:58	2014-12-21 18:19:34	1	1	1	1	1	7	7	7	7	Majestic	1	1	1	1	1	2	23	4	2	1
R_4TJuHVLegmSBR41	2014-12-21 18:29:43	2014-12-21 18:35:17	4	6	7	7	6.66667	2	5	4	3.66667	Terrifying	2	2	2	2	2	2	30	2	2	4
R_aYlWsWr31Ofg2KF	2014-12-21 18:39:28	2014-12-21 18:44:06	2	2	3	4	3	3	5	5	4.33333	swimmer	3	3	3	3	3	1	21	1	1	4
R_5aHKn0fRsMnrThP	2014-12-21 18:41:56	2014-12-21 18:45:52	4	6	6	6	6	2	4	5	3.66667	fast	3	3	3	3	3	2	47	1	3	2
R_8GHELsGt8qX4l0x	2014-12-21 19:08:20	2014-12-21 19:12:47	2	1	2	1	1.33333	7	7	7	7	Pleasant	1	1	1	1	3	1	22	1	1	4
R_3W6Xim5QO6uCd2B	2014-12-21 19:09:33	2014-12-21 19:14:40	5	4	4	5	4.33333	2	6	7	5	Fishy	3	3	3	3	1	1	24	7	2	4
R_3gCxxgSJKbrSMRf	2014-12-21 19:25:00	2014-12-21 19:30:42	3	3	4	3	3.33333	7	7	5	6.33333	serene	1	1	1	1	3	1	25	1	2	2
R_3L8Vmd8ehIYrJNb	2014-12-21 20:40:17	2014-12-21 20:47:21	1	1	1	1	1	6	5	5	5.33333	Harmonious	1	1	1	1	1	1	20	4	1	3
R_9zQVZSJsGl4HJIx	2014-12-21 20:50:57	2014-12-21 20:54:35	6	5	6	4	5	3	3	2	2.66667	Grey	3	3	3	3	1	2	19	1	1	2
R_ebpW5rxVyGDvzuZ	2014-12-21 21:35:38	2014-12-21 21:40:29	6	6	4	5	5	3	3	5	3.66667	fierce	2	2	2	2	2	2	22	1	2	3
R_0JIvZtGH1Z8GF5r	2014-12-21 21:36:14	2014-12-21 21:41:09	4	4	5	5	4.66667	4	4	4	4	Predators	2	2	2	2	2	1	19	2	2	4
R_elmELZEx2z8OpKJ	2014-12-21 23:46:48	2014-12-21 23:51:23	1	1	1	1	1	7	7	7	7	INTERESTING	1	1	1	1	2	2	62	1	5	7
R_8D18SmuUkl8KwKN	2014-12-22 01:02:16	2014-12-22 01:07:32	5	7	7	7	7	1	5	1	2.33333	Deadly	2	2	2	2	3	1	49	3	4	4
R_bPd83BNtnQrQ4mh	2014-12-22 03:52:54	2014-12-22 03:57:32	5	6	6	6	6	2	6	6	4.66667	Ominous	2	2	2	2	2	1	27	3	6	2
R_d6JhFdBawWw6QVn	2014-12-22 04:26:33	2014-12-22 04:33:27	4	4	5	3	4	2	4	4	3.33333	alive	1	1	1	1	3	2	58	1	5	6
R_2aXl135fLlVFlxb	2014-12-22 05:32:22	2014-12-22 05:35:34	3	5	7	7	6.33333	3	4	5	4	creepy	2	2	2	2	2	1	46	1	2	7
R_0D6B8EorLdjsHrv	2014-12-22 05:29:35	2014-12-22 05:36:35	5	4	3	3	3.33333	4	5	5	4.66667	curious	3	3	3	3	3	1	30	4	1	4
R_5AYnzvMMVCJauZ7	2014-12-22 05:53:48	2014-12-22 05:58:18	6	3	3	6	4	4	6	7	5.66667	amazing	1	1	1	1	1	1	28	7	1	2
R_9T7r3UOZWPqlGsZ	2014-12-22 06:16:47	2014-12-22 06:20:52	1	3	4	3	3.33333	5	7	3	5	awesome	1	1	1	1	1	1	29	1	2	2
R_dbRbZv5npxuiu7H	2014-12-22 09:08:12	2014-12-22 09:12:22	5	3	6	4	4.33333	1	1	2	1.33333	remorseless	2	2	2	2	1	1	30	1	4	5
R_74FG0AcTrMmVPvv	2014-12-22 09:19:19	2014-12-22 09:24:17	3	3	3	3	3	5	6	6	5.66667	predatory	2	2	2	2	3	2	36	1	4	6
R_2fPVxBH4Uy5RMpf	2014-12-22 09:31:38	2014-12-22 09:36:44	3	5	7	1	4.33333	7	7	7	7	Tranquil	1	1	1	1	3	1	44	1	2	4
R_ebauzzOkJKPH5wp	2014-12-22 11:12:55	2014-12-22 11:16:42	1	4	5	4	4.33333	5	6	5	5.33333	fluid	3	3	3	3	3	1	38	1	3	2
R_023UTVEc8EMwdJH	2014-12-22 11:14:36	2014-12-22 11:19:56	5	5	7	4	5.33333	1	4	2	2.33333	Suspenseful	2	2	2	2	2	2	39	1	2	7
R_eKeMz6ub5jkqyAR	2014-12-22 12:17:33	2014-12-22 12:22:16	1	7	7	7	7	1	1	1	1	Seafaring	3	3	3	3	3	2	45	2	5	3
R_81aIdtXKRbf93b7	2014-12-22 12:53:47	2014-12-22 12:57:46	2	7	7	5	6.33333	1	2	1	1.33333	Harmful	2	2	2	2	3	2	20	1	4	4
R_0CAzS7AIxpMwawZ	2014-12-22 13:39:15	2014-12-22 13:43:44	2	7	7	7	7	7	7	7	7	contradiction	2	2	2	2	3	2	25	2	1	1
R_etglCpDzrBsOp8x	2014-12-22 15:14:05	2014-12-22 15:22:28	6	7	7	7	7	1	1	1	1	butchers	2	2	2	2	3	1	57	3	2	3
R_6ooAqdk2T6c7eLz	2014-12-22 18:11:48	2014-12-22 18:15:21	6	7	7	7	7	1	1	1	1	terrorizing	2	2	2	2	3	2	41	1	1	1
R_cu9iMwLW6Fzf5l3	2014-12-22 18:52:35	2014-12-22 18:55:58	4	7	7	5	6.33333	5	5	5	5	deadly	2	2	2	2	3	2	26	1	2	5
R_5dVN3s2npaVcHkh	2014-12-22 19:04:17	2014-12-22 19:14:09	6	7	7	7	7	1	1	1	1	fierce	2	2	2	2	2	1	31	1	2	7
R_9SsDFpaOqzl203H	2014-12-22 21:01:34	2014-12-22 21:05:57	3	1	1	1	1	7	7	7	7	DREAMY	1	1	1	1	2	2	32	1	3	4
R_57P2jPdfUvee7gV	2014-12-22 23:21:02	2014-12-22 23:24:50	1	4	7	7	6	2	6	6	4.66667	Hunters	2	2	2	2	1	1	28	1	2	5
R_b8f7ONe6I77QiBn	2014-12-23 04:51:15	2014-12-23 04:55:03	4	1	3	2	2	6	6	6	6	Soft	1	1	1	1	2	2	38	1	4	6
R_a3s2JKFAwGOOq6p	2014-12-23 05:57:20	2014-12-23 06:02:45	4	3	6	4	4.33333	5	6	6	5.66667	large	3	3	3	3	3	2	37	1	2	4
R_eyTbXVeSfurWvkh	2014-12-23 07:59:23	2014-12-23 08:05:14	5	6	5	5	5.33333	4	3	5	4	fast	3	3	3	3	2	2	44	1	4	4
R_1HensHCKn8PTUSp	2015-01-05 12:04:52	2015-01-05 12:09:31	2	6	5	6	5.66667	4	5	5	4.66667	abundant	3	3	3	3	3	1	23	1	2	2
R_3rXMdEV60dcvyaF	2015-01-05 12:07:37	2015-01-05 12:10:55	2	7	7	7	7	2	4	7	4.33333	Menacing	2	2	2	2	3	2	26	1	1	5
R_bJH3bsPYW0ftgLr	2015-01-05 12:18:06	2015-01-05 12:21:36	4	4	4	2	3.33333	4	6	5	5	large	3	3	3	3	3	1	24	1	1	4
R_3EICmELKclEJDhj	2015-01-05 12:46:43	2015-01-05 12:50:28	4	7	7	7	7	1	3	1	1.66667	Angry	2	2	2	2	2	2	31	7	1	4
R_3mxPgfhsriwJhEV	2015-01-05 12:54:10	2015-01-05 12:58:59	1	1	2	1	1.33333	5	7	7	6.33333	Swishy	3	3	3	3	3	2	26	1	2	2
R_7OgcJwYOfqR3QEd	2015-01-05 13:04:05	2015-01-05 13:14:01	2	7	7	7	7	1	1	1	1	Monstrous	2	2	2	2	3	2	23	2	1	2
R_abpGxbD8689uccd	2015-01-05 13:30:11	2015-01-05 13:34:49	5	6	7	5	6	4	4	3	3.66667	clever	1	1	1	1	2	2	20	1	1	1
R_0fcJPVTFk5tkIex	2015-01-05 13:39:21	2015-01-05 13:43:26	3	7	4	5	5.33333	5	5	5	5	Threatened	2	2	2	2	1	2	24	1	1	5
R_0J7JXaxS7wscEzb	2015-01-05 13:42:26	2015-01-05 13:45:19	5	3	4	3	3.33333	2	5	4	3.66667	msyterious	2	2	2	2	3	2	22	1	1	4
R_0OG0KibDZz3kd4F	2015-01-05 13:52:35	2015-01-05 13:56:42	3	3	3	3	3	5	5	5	5	magnificent	1	1	1	1	3	1	33	5	3	3
R_bmtyIBpAwjQGwKh	2015-01-05 13:54:29	2015-01-05 13:59:56	2	5	7	7	6.33333	4	4	2	3.33333	organized	1	1	1	1	1	1	26	1	1	4
R_ezKeGmYjiq5FYLH	2015-01-05 14:12:58	2015-01-05 14:18:49	4	4	6	5	5	2	4	4	3.33333	carnivorous	2	2	2	2	3	2	33	1	3	4
R_e5TyfnZhYm0Aaah	2015-01-05 14:27:07	2015-01-05 14:30:55	2	7	7	7	7	2	5	4	3.66667	strong	1	1	1	1	3	2	30	1	2	6
R_exkhZv0Te2MHLxz	2015-01-05 15:10:01	2015-01-05 15:13:56	5	7	5	1	4.33333	3	4	7	4.66667	Predatory	2	2	2	2	3	1	34	1	1	1
R_d4E3kCibYx9Ir9r	2015-01-05 15:11:07	2015-01-05 15:16:59	5	6	5	6	5.66667	3	3	3	3	deadly	2	2	2	2	1	2	23	1	1	2
R_b2sYGReO3BrkUC1	2015-01-05 15:26:22	2015-01-05 15:29:39	6	5	4	3	4	3	4	5	4	interesting	1	1	1	1	3	2	49	1	2	2
R_3fW0lPXr8Eo9xoV	2015-01-05 16:10:01	2015-01-05 16:13:36	2	3	3	2	2.66667	5	6	5	5.33333	majestic	1	1	1	1	3	1	25	1	1	7
R_cvDoJMLB8gg7HX7	2015-01-05 16:13:12	2015-01-05 16:17:07	6	4	4	4	4	4	6	6	5.33333	silky	1	1	1	1	3	2	27	1	3	6
R_er2Lc3WfcWb7VQh	2015-01-05 16:33:17	2015-01-05 16:38:01	6	6	6	6	6	2	4	4	3.33333	intimidating	2	2	2	2	2	2	42	1	7	4
R_esrugDF5qodJ3bD	2015-01-05 17:24:10	2015-01-05 17:27:51	5	7	7	5	6.33333	1	3	1	1.66667	Ominous	2	2	2	2	3	2	37	1	3	1
R_7PS83LCbGi5G3D7	2015-01-05 17:37:43	2015-01-05 17:43:19	1	1	1	1	1	6	7	7	6.66667	elegant	1	1	1	1	1	2	36	1	4	4
R_cPbVqLQ8aGikAF7	2015-01-05 18:41:50	2015-01-05 18:45:22	3	7	6	4	5.66667	3	6	7	5.33333	mysterious	3	3	3	3	2	2	30	3	2	1
R_d5rOdutaCNA9Kdf	2015-01-05 18:40:52	2015-01-05 18:46:43	2	6	5	6	5.66667	4	5	5	4.66667	predator	2	2	2	2	1	2	28	1	3	3
R_00Y1HTqi36PyrnD	2015-01-05 18:51:26	2015-01-05 18:55:52	3	3	6	5	4.66667	3	4	5	4	Fluid	3	3	3	3	3	1	32	1	3	5
R_d4fki09EvHQxOIZ	2015-01-05 18:56:49	2015-01-05 19:00:59	4	6	7	6	6.33333	2	3	2	2.33333	Menacing	2	2	2	2	2	1	24	1	2	4
R_9Bk3pWC0Ez7zYm9	2015-01-05 18:58:08	2015-01-05 19:01:13	6	6	5	5	5.33333	4	5	5	4.66667	fierce	2	2	2	2	3	1	32	3	2	4
R_1LDUaCJF831wJTf	2015-01-05 19:07:34	2015-01-05 19:11:50	6	7	7	7	7	1	1	1	1	terrifying	2	2	2	2	2	2	31	1	1	7
R_6XcepeKF5cdWWS9	2015-01-05 19:11:53	2015-01-05 19:16:03	5	2	2	4	2.66667	5	7	5	5.66667	Sleek	1	1	1	1	1	2	19	1	1	1
R_cO4KQoDBW1xXgEZ	2015-01-05 19:14:17	2015-01-05 19:19:34	2	4	6	5	5	3	6	7	5.33333	intelligent	1	1	1	1	2	1	28	1	1	7
R_brQs2mZGN6WCVqB	2015-01-05 19:21:56	2015-01-05 19:26:06	5	6	6	6	6	1	4	4	3	sneaky	2	2	2	2	3	1	30	1	1	2
R_0kBSbvPGVbUxO4J	2015-01-05 19:25:59	2015-01-05 19:33:41	5	7	7	7	7	2	4	3	3	predatory	2	2	2	2	3	2	61	1	1	5
R_5BwMUgB38YRtNJP	2015-01-05 19:45:37	2015-01-05 19:52:09	4	7	7	7	7	1	1	3	1.66667	cartilaginous	3	3	3	3	2	1	42	1	2	6
R_3CTy8FfetqUe64B	2015-01-05 20:25:54	2015-01-05 20:30:14	6	7	7	7	7	1	1	1	1	violent	2	2	2	2	2	2	31	1	2	1
R_1NVZZ4xQBmb0lQF	2015-01-05 20:33:56	2015-01-05 20:39:48	3	6	6	4	5.33333	2	4	7	4.33333	consistent	1	1	1	1	3	2	45	4	3	4
R_dokXFlVQqdmEHaJ	2015-01-05 21:09:58	2015-01-05 21:14:46	3	3	5	3	3.66667	7	7	7	7	powerful	1	1	1	1	3	2	26	4	2	2
R_6u0XvhGBV4mMVKt	2015-01-05 21:31:29	2015-01-05 21:36:28	3	3	5	4	4	4	6	7	5.66667	Fast	3	3	3	3	1	2	41	1	3	6
R_ai8XF6IMsM512Nn	2015-01-05 22:03:39	2015-01-05 22:07:02	4	7	7	7	7	2	7	7	5.33333	fierce	2	2	2	2	3	1	33	1	1	3
R_dd3FpoAJSDYKN0h	2015-01-05 22:55:28	2015-01-05 23:01:05	4	6	6	5	5.66667	4	6	6	5.33333	Menacing	2	2	2	2	3	1	19	1	1	2
R_dcAjitub8CRxLuZ	2015-01-05 23:06:23	2015-01-05 23:12:09	5	5	3	5	4.33333	2	5	5	4	fast	3	3	3	3	3	2	38	1	3	3
R_9zc6KU8zYnIIGvr	2015-01-05 23:24:37	2015-01-05 23:28:24	4	6	5	4	5	3	2	4	3	Frightful	2	2	2	2	3	2	21	1	2	2
R_eQye6jkJSAUrGuN	2015-01-05 23:27:05	2015-01-05 23:34:33	5	5	4	5	4.66667	4	5	5	4.66667	mysterious	3	3	3	3	3	2	36	1	3	2
R_1RXPsHY8npge6kB	2015-01-05 23:34:56	2015-01-05 23:38:28	6	5	6	2	4.33333	5	6	6	5.66667	Dominant	4	4	4	4	3	2	33	1	2	4
R_8zZzZlHygoKp00J	2015-01-05 23:44:30	2015-01-05 23:50:12	1	5	6	5	5.33333	2	3	4	3	Deadly	2	2	2	2	2	1	28	1	2	5
R_eR6NJkkNUoZGlNj	2015-01-05 23:50:06	2015-01-06 00:00:37	1	7	7	4	6	4	5	6	5	feared	2	2	2	2	3	2	33	1	1	2
R_d0uTiRVs1qNGC7X	2015-01-06 00:47:43	2015-01-06 00:51:46	2	3	4	5	4	6	6	6	6	calm	1	1	1	1	2	2	19	2	4	4
R_1Ib6OpyBmvrJumh	2015-01-06 01:27:59	2015-01-06 01:32:20	3	5	5	4	4.66667	7	5	5	5.66667	Grey	3	3	3	3	3	2	21	4	1	4
R_8bTB5oRIA5RHJhr	2015-01-06 01:30:55	2015-01-06 01:35:10	4	7	7	6	6.66667	1	2	1	1.33333	fierce	2	2	2	2	2	2	30	4	3	2
R_6W3jQdeFcwqdUb3	2015-01-06 02:31:58	2015-01-06 02:34:43	2	3	6	3	4	6	6	7	6.33333	Pointy	3	3	3	3	3	2	21	4	1	2
R_1YnY5QDR4rd1ogt	2015-01-06 03:09:19	2015-01-06 03:17:03	5	7	7	6	6.66667	1	4	2	2.33333	Fearless	1	1	1	1	1	1	29	3	2	3
R_4GeotEmUJTowtwN	2015-01-06 03:17:27	2015-01-06 03:21:16	5	7	7	7	7	1	1	1	1	large	3	3	3	3	2	1	21	1	4	6
R_3gYiBpOOa0Tqt2R	2015-01-06 03:12:11	2015-01-06 03:22:20	3	5	7	5	5.66667	1	7	7	5	mysterious	3	3	3	3	2	2	46	1	2	4
R_4NO09vQ6pK3kBM1	2015-01-06 03:58:15	2015-01-06 04:09:23	1	5	6	5	5.33333	5	7	7	6.33333	diverse	3	3	3	3	3	2	68	1	1	1
R_exSiQaDOxd12uln	2015-01-06 04:11:23	2015-01-06 04:16:02	4	1	1	1	1	6	5	6	5.66667	POWERFUL	1	1	1	1	2	1	33	5	4	2
R_bE1oG93RHcDqxKZ	2015-01-06 04:35:38	2015-01-06 04:39:49	3	5	7	4	5.33333	5	6	7	6	natural	3	3	3	3	3	1	62	1	2	5
R_bJBh9d3ySpUoDeB	2015-01-06 05:18:56	2015-01-06 05:22:49	6	6	4	3	4.33333	4	5	6	5	Large	3	3	3	3	3	1	32	1	3	1
R_6uoBgVI8hmAnvIp	2015-01-06 05:20:19	2015-01-06 05:26:38	1	2	7	4	4.33333	5	6	7	6	strong	1	1	1	1	3	2	47	1	1	4
R_5bzCqPZQ4oLL2br	2015-01-06 05:25:17	2015-01-06 05:34:33	1	1	1	1	1	7	6	7	6.66667	unbothered	2	2	2	2	3	2	29	1	4	2
R_6WrpMqCmXavffW5	2015-01-06 05:28:36	2015-01-06 05:35:34	1	6	6	6	6	3	2	4	3	Agressive	2	2	2	2	3	2	37	1	4	2
R_eWDoY1l1F9PmA6x	2015-01-06 05:32:17	2015-01-06 05:36:09	2	5	4	4	4.33333	3	3	7	4.33333	creepy	2	2	2	2	1	2	27	3	1	2
R_0GLm9p3nTBQ3ZeB	2015-01-06 05:33:44	2015-01-06 05:37:46	6	4	4	4	4	6	7	6	6.33333	amazing	1	1	1	1	3	2	33	1	3	3
R_ez0bQPVbM5M2qoZ	2015-01-06 05:42:21	2015-01-06 05:47:50	4	3	3	3	3	4	5	5	4.66667	MAJESTIC	1	1	1	1	2	1	41	4	4	4
R_8AKwo7Eu0SPYKVL	2015-01-06 05:50:51	2015-01-06 05:59:24	6	6	6	4	5.33333	2	3	2	2.33333	Daring	1	1	1	1	2	1	31	4	2	2
R_2lb6JBnXQ5s6Cy1	2015-01-06 05:59:40	2015-01-06 06:04:21	1	1	1	1	1	7	7	7	7	majestic	1	1	1	1	1	1	38	4	3	2
R_bOXc0kAtlwCAP1X	2015-01-06 06:06:26	2015-01-06 06:09:54	6	5	5	4	4.66667	3	6	6	5	large	3	3	3	3	1	2	27	1	3	3
R_3DfWR27M8VcKaRn	2015-01-06 06:01:47	2015-01-06 06:12:17	4	7	6	5	6	4	4	5	4.33333	Fast, sleek, cold.	5	5	5	5	2	1	54	1	2	5
R_1SQEjHnob0cGbg9	2015-01-06 06:09:07	2015-01-06 06:14:01	4	1	2	1	1.33333	6	5	5	5.33333	terrifying	2	2	2	2	3	1	53	1	2	4
R_7Ukd59PxAAQ6hkp	2015-01-06 06:07:08	2015-01-06 06:14:18	1	7	7	7	7	7	7	7	7	striking	1	1	1	1	2	2	51	1	1	4
R_0kV8LQSyg9M21a5	2015-01-06 06:12:05	2015-01-06 06:16:16	6	6	5	4	5	2	4	5	3.66667	Elegant	1	1	1	1	1	1	21	1	1	3
R_afxRD6um2pB4p1j	2015-01-06 06:25:04	2015-01-06 06:30:34	5	7	7	7	7	1	1	1	1	ominious	2	2	2	2	3	2	42	1	3	4
R_4U86cAeNNnEE48B	2015-01-06 06:29:14	2015-01-06 06:33:48	5	6	5	2	4.33333	2	5	3	3.33333	dramatic	4	4	4	4	2	2	54	1	1	3
R_3rvVuuvvjEQegF7	2015-01-06 06:29:35	2015-01-06 06:33:56	3	7	7	5	6.33333	4	7	7	6	large	3	3	3	3	3	2	36	2	3	2
R_2uIg4W1IrGe7kwd	2015-01-06 06:50:18	2015-01-06 06:54:35	1	4	5	5	4.66667	4	6	7	5.66667	efficient	1	1	1	1	1	1	35	1	3	5
R_3sIzQ2I0EV6GegZ	2015-01-06 07:25:16	2015-01-06 07:30:01	5	3	4	2	3	3	6	6	5	threatened	2	2	2	2	3	1	44	1	4	6
R_bNmPlIdR2tZ5IeF	2015-01-06 08:04:52	2015-01-06 08:08:53	5	6	6	5	5.66667	1	3	3	2.33333	suspenseful	2	2	2	2	3	1	59	1	2	4
R_6n8XoknrZYqU5p3	2015-01-06 08:30:56	2015-01-06 08:34:21	1	7	7	6	6.66667	4	5	5	4.66667	soft	1	1	1	1	2	2	32	1	2	2
R_2tMJTa8TI0mWPuB	2015-01-06 08:46:47	2015-01-06 08:50:18	5	4	3	2	3	4	5	4	4.33333	animals	3	3	3	3	1	1	31	1	3	4
R_8dlTB6dUHZZyEAd	2015-01-06 08:57:26	2015-01-06 09:06:05	5	6	6	6	6	3	3	3	3	movie scenery	5	5	5	5	3	2	21	2	1	2
R_3f1Pub6RsD0yKZT	2015-01-06 09:28:32	2015-01-06 09:37:28	6	6	7	6	6.33333	3	5	7	5	quick	3	3	3	3	1	1	23	1	1	3
R_emHOpHoCtf5MdN3	2015-01-06 09:57:53	2015-01-06 10:01:47	6	7	7	7	7	1	5	5	3.66667	Large	3	3	3	3	2	2	30	1	2	4
R_3lTVWZ05J5PqbHL	2015-01-06 09:59:20	2015-01-06 10:05:20	2	4	3	2	3	5	6	6	5.66667	terrifying	2	2	2	2	3	2	43	1	1	1
R_dnWa9CQWbEB1Tql	2015-01-06 10:29:39	2015-01-06 10:34:33	3	4	7	5	5.33333	5	6	7	6	ancient	3	3	3	3	3	2	26	1	2	4
R_dj0af4y8e58610h	2015-01-06 10:38:22	2015-01-06 10:42:47	5	6	6	5	5.66667	3	4	3	3.33333	Predators	2	2	2	2	3	2	25	1	2	5
R_8Igs0mlTHOJLfzT	2015-01-06 11:04:15	2015-01-06 11:09:38	1	2	2	2	2	5	7	7	6.33333	streamlined	1	1	1	1	3	1	33	1	3	3
R_6FlgOTsDycdC901	2015-01-06 12:35:22	2015-01-06 12:41:03	3	6	6	5	5.66667	3	4	4	3.66667	interesting	1	1	1	1	2	2	42	1	3	5
R_24B7hqutLhTJVOt	2015-01-06 13:31:52	2015-01-06 13:41:01	4	7	7	7	7	5	5	4	4.66667	Blood Thirsty	5	5	5	5	2	1	64	7	2	4
R_0jlr4xcLgVOF2gB	2015-01-06 14:31:27	2015-01-06 14:35:47	2	7	7	6	6.66667	2	2	4	2.66667	organized	1	1	1	1	2	1	32	7	1	4
R_9MORLkepNtPxXRX	2015-01-06 15:30:36	2015-01-06 15:34:57	6	5	5	4	4.66667	2	4	2	2.66667	Sneaky	2	2	2	2	3	1	32	1	2	2
R_bela5YCmHISHE9L	2015-01-06 16:04:01	2015-01-06 16:08:00	5	7	7	7	7	1	1	7	3	mean	2	2	2	2	2	1	53	1	1	6
R_belizIIFSKg7mZv	2015-01-06 16:10:29	2015-01-06 16:15:02	2	4	6	6	5.33333	4	6	6	5.33333	Majestic	1	1	1	1	2	1	32	1	4	4
R_6gtZy78sKuCRazH	2015-01-06 16:23:34	2015-01-06 16:27:38	3	5	5	3	4.33333	4	4	7	5	strong	1	1	1	1	3	2	36	1	4	3
R_3WPEk8gEEkVAeWh	2015-01-06 17:06:49	2015-01-06 17:10:33	2	5	5	5	5	5	5	5	5	Mysterious	3	3	3	3	2	2	19	2	2	4
R_e9veGdSXu0jJCbX	2015-01-06 18:31:23	2015-01-06 18:35:08	4	4	5	4	4.33333	4	6	6	5.33333	sleek	1	1	1	1	3	1	45	1	2	1
R_3ZVdF18uNTMaGY5	2015-01-06 20:00:59	2015-01-06 20:06:52	4	5	4	5	4.66667	2	3	2	2.33333	Horror	2	2	2	2	2	2	40	1	2	2
R_cFTYtThWcc6yzNb	2015-01-06 20:22:44	2015-01-06 20:27:05	6	6	7	5	6	3	4	2	3	intelligent	1	1	1	1	2	2	28	7	1	1
R_a9H2Sdi4WB7Qqln	2015-01-06 20:31:51	2015-01-06 20:35:43	2	5	5	4	4.66667	4	5	5	4.66667	creepy	2	2	2	2	3	2	36	1	1	3
R_2ldKf1D24lEppfD	2015-01-06 20:56:38	2015-01-06 21:03:34	5	6	7	6	6.33333	6	7	7	6.66667	stealthy	2	2	2	2	3	1	37	1	2	4
R_8k3WrqUMx7eYNO5	2015-01-06 21:27:12	2015-01-06 21:31:26	3	5	5	4	4.66667	3	5	3	3.66667	Fierce	2	2	2	2	3	1	27	1	1	5
R_erJurDvMaNkeJql	2015-01-06 21:28:37	2015-01-06 21:33:34	3	6	5	5	5.33333	5	4	5	4.66667	Fast	3	3	3	3	2	2	30	1	2	3
R_cG4voXkFcI16sRv	2015-01-06 21:36:40	2015-01-06 21:43:13	3	5	4	4	4.33333	5	5	6	5.33333	aggressive	2	2	2	2	3	1	38	1	6	5
R_bKErH1NKdyHmro9	2015-01-06 21:50:01	2015-01-06 21:55:54	1	7	7	4	6	4	7	7	6	powerful	1	1	1	1	2	2	59	1	3	4
R_2ofbY8fHoWpSwvz	2015-01-06 21:57:51	2015-01-06 22:01:07	3	5	5	6	5.33333	7	7	6	6.66667	Majestic	1	1	1	1	2	1	24	1	2	6
R_1FHfil5UtDuPGRv	2015-01-06 21:58:52	2015-01-06 22:04:12	1	2	2	2	2	6	5	5	5.33333	organized	1	1	1	1	1	1	28	1	2	4
R_0xgveaiDv3aW26p	2015-01-06 22:06:31	2015-01-06 22:11:07	2	7	7	6	6.66667	2	2	3	2.33333	Large	3	3	3	3	3	2	33	2	1	3
R_6F0Y7fDBC7U9ved	2015-01-06 22:25:58	2015-01-06 22:36:40	3	7	7	6	6.66667	2	5	6	4.33333	shiny	3	3	3	3	3	2	61	1	2	4
R_5jUskx155r4c28d	2015-01-06 22:45:05	2015-01-06 22:49:48	4	6	6	7	6.33333	2	4	6	4	Imposing	2	2	2	2	3	1	24	1	4	5
R_6foIY54qVrJqFrT	2015-01-06 23:08:35	2015-01-06 23:14:08	2	7	7	7	7	1	3	5	3	misunderstood	4	4	4	4	1	2	35	2	4	6
R_eOFkogNJhSlJyQZ	2015-01-06 23:42:46	2015-01-06 23:47:25	2	2	3	2	2.33333	6	6	6	6	majestic	1	1	1	1	1	2	28	1	2	1
R_8qOcXZLzzkWvBCl	2015-01-07 00:28:52	2015-01-07 00:36:47	6	6	7	5	6	5	6	5	5.33333	mysterious	3	3	3	3	3	1	26	6	2	3
R_eypCt0yuHq2DLWl	2015-01-07 02:39:10	2015-01-07 02:43:03	5	4	6	6	5.33333	1	1	2	1.33333	tenacious	4	4	4	4	2	1	27	1	2	2
R_1M5Aemwo2NaW4ct	2015-01-07 03:14:50	2015-01-07 03:20:22	1	3	3	2	2.66667	4	7	7	6	cool	1	1	1	1	3	1	24	1	3	6
R_e8SvHrZ3TWiuF1P	2015-01-07 04:00:28	2015-01-07 04:03:52	2	7	6	5	6	3	2	5	3.33333	smooth-skinned	1	1	1	1	3	2	54	1	6	5
R_d5qXpqY1nUhqXMV	2015-01-07 05:31:00	2015-01-07 05:36:27	1	5	6	5	5.33333	5	7	6	6	Mysterious	3	3	3	3	3	2	18	7	1	4
R_7P8RzDJEcvrsEId	2015-01-07 05:31:39	2015-01-07 05:38:44	4	6	7	5	6	6	3	6	5	misunderstood, maligned, avoidable	5	5	5	5	3	2	34	1	1	4
R_1HolyatUH9bLfG5	2015-01-07 05:52:34	2015-01-07 05:55:59	6	7	7	7	7	1	4	5	3.33333	terrifying	2	2	2	2	2	2	31	1	1	3
R_230ctxTPU0eFyf3	2015-01-07 06:09:24	2015-01-07 06:15:06	5	6	7	5	6	2	6	7	5	efficient	1	1	1	1	3	2	41	1	2	3
R_9vptm2hL0bz97O5	2015-01-07 06:32:00	2015-01-07 06:37:53	2	3	3	2	2.66667	6	6	7	6.33333	Serene	1	1	1	1	3	2	33	2	2	4
R_bEBUzc8SiY8BfQp	2015-01-07 06:37:58	2015-01-07 06:43:01	4	7	7	7	7	2	4	5	3.66667	Menacing	2	2	2	2	2	1	34	1	3	5
R_dn9LEykzQcHRQe9	2015-01-07 06:47:46	2015-01-07 06:57:16	6	6	4	4	4.66667	5	6	5	5.33333	fierce	2	2	2	2	3	2	25	1	2	1
R_086EDZwZljhyGdn	2015-01-07 07:29:43	2015-01-07 07:34:29	2	2	1	1	1.33333	4	4	4	4	Social	1	1	1	1	3	1	37	1	3	3
R_d4khVzJSGggMexf	2015-01-07 07:54:28	2015-01-07 07:58:44	6	3	5	3	3.66667	4	6	5	5	predatory	2	2	2	2	3	1	24	1	2	4
R_73gvdUqEAT6ql5b	2015-01-07 08:29:04	2015-01-07 08:33:10	1	7	7	7	7	1	1	1	1	killers	2	2	2	2	3	2	34	2	3	6
R_1S9O7vAVcgiQ3Kl	2015-01-07 09:15:46	2015-01-07 09:19:29	1	3	4	2	3	6	7	5	6	Wonderous	1	1	1	1	3	1	22	1	2	4
R_9nQ5uu88mLNE2s5	2015-01-07 09:16:22	2015-01-07 09:22:36	2	6	6	6	6	4	5	5	4.66667	Misunderstood	4	4	4	4	2	1	33	1	4	4
R_6hQUd9cAU6EDCxD	2015-01-07 09:20:20	2015-01-07 09:28:09	6	5	6	5	5.33333	2	4	6	4	immune	1	1	1	1	3	2	59	1	4	6
R_9EVeV4fByxARri5	2015-01-07 13:11:52	2015-01-07 13:15:13	3	7	7	5	6.33333	4	6	6	5.33333	Terrifying	2	2	2	2	2	2	48	1	3	3
R_b8E0px3wFoLDBfn	2015-01-07 13:41:58	2015-01-07 13:46:09	5	7	7	6	6.66667	2	5	5	4	misunderstood	4	4	4	4	1	2	27	1	1	5
R_ewYLLZSm7bSIf6R	2015-01-07 18:41:29	2015-01-07 18:48:08	5	6	7	6	6.33333	1	5	5	3.66667	angry	2	2	2	2	3	2	54	1	2	6
R_2nNBonbqlhgMYrH	2015-01-07 18:53:09	2015-01-07 18:58:03	1	4	5	2	3.66667	3	7	6	5.33333	Inspiring	1	1	1	1	3	1	40	1	3	6
R_bqQJfQnyPwADARn	2015-01-07 20:04:54	2015-01-07 20:09:27	4	7	7	7	7	1	1	1	1	Horrifying	2	2	2	2	2	2	44	1	1	4
R_6WpbNjDI0eANIj3	2015-01-07 23:52:14	2015-01-07 23:57:30	4	7	6	6	6.33333	2	4	3	3	endangered.	2	2	2	2	2	2	50	4	1	4
R_cZLqCuVqQQyeLXf	2015-01-08 02:41:02	2015-01-08 02:45:57	6	5	3	5	4.33333	4	6	6	5.33333	Strong	1	1	1	1	3	1	19	1	1	1
R_3rTEG9nWSYnqTfD	2015-01-08 05:48:01	2015-01-08 05:52:34	5	5	6	5	5.33333	2	2	3	2.33333	dramatic	4	4	4	4	2	1	26	1	3	2
R_2610tFv8UzM9afz	2015-01-08 06:09:21	2015-01-08 06:15:10	5	6	7	6	6.33333	1	4	2	2.33333	sleek	1	1	1	1	3	1	48	1	3	5
R_4MgFH2vRsvRWvUp	2015-01-08 08:07:24	2015-01-08 08:12:29	2	2	3	2	2.33333	4	4	5	4.33333	sneaky	2	2	2	2	3	2	22	1	2	3
R_0p3kGMFwBpalP9P	2015-01-08 08:16:21	2015-01-08 08:21:02	3	4	6	5	5	3	6	6	5	fascinating	1	1	1	1	2	1	43	1	3	5
R_cV0813Z5Imbd3lr	2015-01-08 08:40:58	2015-01-08 08:45:17	3	6	7	4	5.66667	6	4	6	5.33333	Docile	1	1	1	1	3	1	27	1	1	4
R_5hkyeGMRACeWSQ5	2015-01-08 09:05:04	2015-01-08 09:11:22	5	7	7	7	7	2	3	2	2.33333	unfriendly	2	2	2	2	2	2	36	1	3	7
R_dn8S7cGjnHhYQ5L	2015-01-08 10:12:32	2015-01-08 10:17:33	4	6	7	6	6.33333	4	4	7	5	Relentless	2	2	2	2	3	1	44	1	1	2
R_0di6crQPvPxNruJ	2015-01-08 12:45:44	2015-01-08 12:51:07	4	7	7	5	6.33333	1	7	5	4.33333	Bite Humans	5	5	5	5	3	2	37	4	4	3
R_ahpcXqM9SSBAaQl	2015-01-08 13:01:16	2015-01-08 13:05:03	6	5	5	5	5	2	2	3	2.33333	Terrifying	2	2	2	2	3	2	31	1	3	2
R_eDNkmVr1rz9dgNv	2015-01-08 13:35:14	2015-01-08 13:39:12	6	4	5	4	4.33333	4	6	6	5.33333	Ancient	3	3	3	3	2	2	49	1	1	1
R_5joymeTjwWnGDyd	2015-01-08 13:53:36	2015-01-08 13:58:16	4	6	7	6	6.33333	2	2	2	2	Bites	2	2	2	2	2	2	35	1	9	5
R_2fdJcbe13583iZL	2015-01-08 16:06:44	2015-01-08 16:10:23	2	7	7	7	7	1	6	6	4.33333	Smart	1	1	1	1	3	1	28	3	2	2
R_eDmQjVvffaSCV93	2015-01-08 17:16:07	2015-01-08 17:21:47	6	5	6	5	5.33333	2	6	2	3.33333	Fascinating	1	1	1	1	2	2	25	1	2	6
R_5urhjrPQ83XIBMx	2015-01-08 17:50:01	2015-01-08 17:55:24	2	5	7	5	5.66667	2	3	4	3	unpredictable	2	2	2	2	3	1	47	1	2	3
R_7OEVmReI3649vwh	2015-01-08 18:49:18	2015-01-08 18:55:35	2	7	7	1	5	7	7	7	7	Cool	1	1	1	1	2	1	25	1	2	1
R_9S5hlYoRh8x8rWZ	2015-01-08 19:26:41	2015-01-08 19:34:28	5	5	6	6	5.66667	4	7	7	6	well-suited	1	1	1	1	3	1	30	1	1	1
R_0VQSh68hLb35t7T	2015-01-08 23:54:15	2015-01-08 23:58:15	3	7	6	6	6.33333	2	2	5	3	Alien	2	2	2	2	3	2	22	1	2	4
R_9sEMllTNnSq18W1	2015-01-09 07:36:38	2015-01-09 07:44:12	2	5	5	1	3.66667	5	7	6	6	Regal	1	1	1	1	3	1	22	1	2	4
R_cCliLqTIOhh7SKh	2015-01-09 08:41:24	2015-01-09 08:46:38	5	5	6	4	5	1	4	2	2.33333	Predator	2	2	2	2	3	1	26	1	3	4
R_0IdSbeY3tMRCOj3	2015-01-09 09:05:17	2015-01-09 09:09:32	5	7	6	6	6.33333	3	3	5	3.66667	unpredictable	2	2	2	2	2	1	62	1	1	5
R_b4t5Z2eBgKgTok5	2015-01-09 12:03:48	2015-01-09 12:07:05	6	7	7	7	7	1	2	1	1.33333	Mean	2	2	2	2	2	2	28	1	1	6
R_4Z1auX7tiI3f8kl	2015-01-09 12:06:58	2015-01-09 12:12:19	5	7	7	6	6.66667	1	1	1	1	huge	3	3	3	3	2	2	68	1	1	4
R_5vX3oRW4035jkQ5	2015-01-09 13:26:41	2015-01-09 13:30:16	4	4	5	2	3.66667	4	3	5	4	elegant	1	1	1	1	2	2	28	1	3	2
R_3QPCF54hdMPfKW9	2015-01-09 16:51:43	2015-01-09 16:55:08	5	5	7	5	5.66667	3	5	4	4	Big, Slow, Grey, Smart	5	5	5	5	2	2	23	2	1	2
R_50EbqQTqBX8H50F	2015-01-09 20:28:23	2015-01-09 20:32:27	6	7	6	6	6.33333	2	3	2	2.33333	Fast	3	3	3	3	3	1	28	1	3	2
R_2sKvI5pL79emt6d	2015-01-09 21:22:06	2015-01-09 21:26:21	1	1	1	1	1	7	7	7	7	magestic	1	1	1	1	1	1	21	1	5	6
R_5mUENsPUGF9pKCN	2015-01-10 03:39:55	2015-01-10 03:45:48	3	5	5	5	5	4	4	5	4.33333	Powerful	1	1	1	1	3	1	64	1	4	6
R_eguUUkw0Yihp9gV	2015-01-10 07:35:31	2015-01-10 07:39:42	3	7	7	6	6.66667	2	6	6	4.66667	Necessary	1	1	1	1	3	1	58	1	4	3
R_8rg2BKSVMmGivZP	2015-01-10 08:22:30	2015-01-10 08:26:18	2	6	4	1	3.66667	4	6	6	5.33333	Carnivorous	2	2	2	2	3	2	31	1	3	2
R_3lQQIu72l6qONZH	2015-01-10 09:51:58	2015-01-10 10:00:43	2	5	5	4	4.66667	5	3	6	4.66667	unique	1	1	1	1	3	2	27	2	2	4
R_6MbB738cBX0Im1L	2015-01-10 09:57:52	2015-01-10 10:07:40	2	7	6	6	6.33333	6	4	1	3.66667	big	3	3	3	3	2	2	60	2	2	2
R_5zol0Ey37AKVNDT	2015-01-10 11:47:07	2015-01-10 11:51:03	3	7	7	1	5	3	5	7	5	calm	1	1	1	1	3	1	39	1	3	5
R_41wCmouJBal5IZD	2015-01-10 14:12:12	2015-01-10 14:17:58	3	6	6	5	5.66667	5	7	6	6	Massive	3	3	3	3	3	2	27	1	2	3
R_5oTjP8sw3bqQaUJ	2015-01-10 14:39:39	2015-01-10 14:43:47	1	3	2	1	2	6	6	6	6	agile	1	1	1	1	2	2	33	1	4	5
R_9O03pjYl2lqDHs9	2015-01-10 16:10:58	2015-01-10 16:16:06	1	2	2	2	2	7	6	6	6.33333	Elegant	1	1	1	1	1	1	25	4	5	4
R_9HpLtCssr8xqqEJ	2015-01-10 16:38:06	2015-01-10 16:43:52	5	6	1	1	2.66667	5	4	3	4	DANGEROUS	2	2	2	2	3	1	34	1	4	4
R_02hhmfLkvNBLbeZ	2015-01-10 17:36:46	2015-01-10 17:42:20	6	7	7	2	5.33333	1	4	3	2.66667	fast	3	3	3	3	1	1	27	1	2	4
R_1zbs8wVB4ey7FZP	2015-01-10 18:05:06	2015-01-10 18:10:54	2	2	3	1	2	6	4	6	5.33333	watchful	1	1	1	1	3	2	20	1	1	4
R_73WbVt2cCgV38BT	2015-01-10 18:18:29	2015-01-10 18:22:23	4	1	1	1	1	7	5	7	6.33333	Chompy	5	5	5	5	3	1	29	1	1	3
R_cTk1gDDCbGKCELj	2015-01-10 18:43:47	2015-01-10 18:50:42	4	5	5	5	5	1	1	1	1	mean	2	2	2	2	2	2	30	1	3	4
R_8ptqxh43lcIaCwZ	2015-01-10 18:49:36	2015-01-10 18:55:02	3	5	6	4	5	3	3	4	3.33333	strong	1	1	1	1	2	1	55	2	3	4
R_8AGLd29kiIlQh9z	2015-01-10 18:57:33	2015-01-10 19:03:07	4	7	7	2	5.33333	3	4	7	4.66667	fast	3	3	3	3	2	2	25	2	4	4
R_cIR5SDk6YPmrknX	2015-01-10 19:12:07	2015-01-10 19:16:18	1	7	7	6	6.66667	5	7	7	6.33333	MASSIVE	3	3	3	3	1	1	30	1	5	3
R_6D8TMxrVviTjY21	2015-01-10 19:44:58	2015-01-10 19:50:58	3	2	5	3	3.33333	4	4	5	4.33333	interesting	1	1	1	1	3	2	47	1	1	1
R_1FvzaijiRmXenhb	2015-01-10 20:53:18	2015-01-10 20:57:48	6	5	6	6	5.66667	1	4	5	3.33333	Violent	2	2	2	2	1	1	24	1	4	3
R_dmWl2KUfjjmPz8x	2015-01-10 21:16:17	2015-01-10 21:22:43	3	6	6	5	5.66667	4	4	6	4.66667	supple	1	1	1	1	2	2	49	1	2	6
R_aeEqdLMunCKqQXr	2015-01-10 22:03:17	2015-01-10 22:07:28	1	7	7	6	6.66667	2	2	5	3	cruel	2	2	2	2	2	2	21	1	1	6
R_5tp4c1CnMdHd0cR	2015-01-10 22:40:46	2015-01-10 22:54:40	4	1	1	1	1	7	7	7	7	grand	1	1	1	1	2	2	27	2	1	3
R_9LajvG6jpE0RILr	2015-01-10 23:22:26	2015-01-10 23:27:31	4	7	7	7	7	2	6	2	3.33333	Huge	3	3	3	3	2	1	44	1	1	7
R_0DQO9gHCAY2niJL	2015-01-11 02:40:12	2015-01-11 02:44:41	4	6	6	6	6	4	4	6	4.66667	agile	1	1	1	1	3	1	68	1	4	2
R_0f9IDXNrtfNAVaB	2015-01-11 03:49:38	2015-01-11 03:53:42	4	1	1	1	1	7	7	7	7	Dangerous, vicious, scary	5	5	5	5	1	1	26	4	1	3
R_4Z7pfbZ5lHRpaKh	2015-01-11 04:07:01	2015-01-11 04:11:40	6	5	7	6	6	2	3	5	3.33333	powerful	1	1	1	1	3	1	31	1	2	4
R_3Epx3ww7mmH6DEV	2015-01-11 04:25:39	2015-01-11 04:29:34	1	6	6	6	6	2	4	3	3	Predator	2	2	2	2	3	1	23	1	4	2
R_cu3Nrmyb1Ela7L7	2015-01-11 04:28:02	2015-01-11 04:33:33	4	7	7	7	7	1	5	2	2.66667	killer	2	2	2	2	3	2	25	3	1	4
R_e9iBfIIKJ9JvZ5z	2015-01-11 04:30:07	2015-01-11 04:36:29	5	4	4	5	4.33333	4	7	7	6	Fascinating	1	1	1	1	1	1	34	1	4	1
R_9HRcJ4WbhozQWW1	2015-01-11 05:38:59	2015-01-11 05:46:56	6	7	6	1	4.66667	1	2	2	1.66667	strong	1	1	1	1	3	2	23	1	3	6
R_29M9m6ziM9lJ11X	2015-01-11 05:43:13	2015-01-11 05:47:10	4	5	7	5	5.66667	2	6	6	4.66667	Large	3	3	3	3	3	2	31	1	3	4
R_a48U6llMF8glnX7	2015-01-11 05:40:13	2015-01-11 05:48:34	2	5	6	5	5.33333	4	3	3	3.33333	interesting	1	1	1	1	1	1	21	1	2	4
R_eXRmrUL8V3IBxGt	2015-01-11 05:49:27	2015-01-11 05:53:58	6	7	7	6	6.66667	3	7	7	5.66667	fast	3	3	3	3	3	1	43	1	3	4
R_5iNzhDZECzJ64Hb	2015-01-11 06:11:57	2015-01-11 06:14:49	6	4	5	4	4.33333	2	3	1	2	Fearsome	2	2	2	2	3	1	25	4	1	2
R_1TgrO37121cvrhj	2015-01-11 06:19:30	2015-01-11 06:24:03	5	7	7	7	7	1	1	1	1	Eery	2	2	2	2	2	2	28	2	1	4
R_3EsTcWIrCBoXaBv	2015-01-11 06:39:08	2015-01-11 06:42:50	6	4	5	4	4.33333	5	5	6	5.33333	hunters	2	2	2	2	3	1	20	2	1	3
R_26lJj3IruBrReYt	2015-01-11 06:43:31	2015-01-11 06:46:44	1	4	4	4	4	6	6	6	6	fluid	3	3	3	3	2	1	22	4	4	4
R_3X9jKQKVsnfWOUJ	2015-01-11 06:56:22	2015-01-11 07:01:00	5	4	6	5	5	1	5	5	3.66667	Angry	2	2	2	2	2	1	39	1	3	5
R_5sW6JVv6Na2aLIh	2015-01-11 07:26:59	2015-01-11 07:30:48	4	4	6	5	5	3	4	2	3	Ruthless	2	2	2	2	1	1	20	4	1	5
R_cNrxe7WwSnrhEfX	2015-01-11 07:35:05	2015-01-11 07:38:36	6	5	5	3	4.33333	5	5	5	5	Mysterious	3	3	3	3	2	1	22	1	1	3
R_eUTnufQi8nOBXOB	2015-01-11 07:42:00	2015-01-11 07:46:26	6	5	4	3	4	4	7	6	5.66667	safe	1	1	1	1	1	2	31	3	2	2
R_5bfdvyPmoRjurxX	2015-01-11 07:44:46	2015-01-11 07:50:20	4	7	7	6	6.66667	3	5	7	5	Agressive	2	2	2	2	2	2	30	3	5	5
R_6GwaGTY2Nq9OkNn	2015-01-11 07:25:51	2015-01-11 08:13:24	1	4	4	4	4	3	6	7	5.33333	beastful	2	2	2	2	1	1	31	2	1	1
R_2hgXO9ZH44zzFLD	2015-01-11 08:29:04	2015-01-11 08:33:51	3	6	6	4	5.33333	7	7	7	7	mysterious	3	3	3	3	1	1	44	1	5	4
R_9Tal3I5CmftdIzj	2015-01-11 08:52:13	2015-01-11 08:59:12	2	5	5	5	5	2	7	7	5.33333	predatorial	2	2	2	2	1	1	30	1	3	3
R_bwkw5gkkhfMbNLn	2015-01-11 08:57:35	2015-01-11 09:01:53	1	5	5	3	4.33333	4	6	4	4.66667	Misunderstood	4	4	4	4	2	1	20	1	3	6
R_2sDK7KAM70VoAWp	2015-01-11 09:07:35	2015-01-11 09:10:24	6	5	5	5	5	2	4	3	3	Cool	1	1	1	1	3	1	19	1	4	6
R_eCBZWm7oTZLqBXD	2015-01-11 09:07:22	2015-01-11 09:12:45	3	5	6	5	5.33333	2	4	2	2.66667	sneaky	2	2	2	2	2	1	29	5	2	5
R_exnLSTmZfA5S4V7	2015-01-11 09:13:47	2015-01-11 09:17:19	2	5	5	5	5	4	6	6	5.33333	Fierce	2	2	2	2	2	1	31	1	2	2
R_0psp6sJnEpyFtvn	2015-01-11 09:26:16	2015-01-11 09:30:54	5	5	7	4	5.33333	3	5	5	4.33333	Strong	1	1	1	1	3	1	21	1	4	2
R_9Ytlax2dWWGGDDD	2015-01-11 09:30:05	2015-01-11 09:35:20	1	7	7	7	7	1	1	4	2	cold	2	2	2	2	3	2	39	1	3	4
R_cP8UBUPIui2o4Dz	2015-01-11 09:34:57	2015-01-11 09:40:14	1	3	5	2	3.33333	4	3	4	3.66667	Sleek	1	1	1	1	3	1	28	1	1	3
R_dcoLGhOCyKkoOOx	2015-01-11 09:54:30	2015-01-11 09:57:59	2	4	6	3	4.33333	6	6	6	6	Ominous	2	2	2	2	1	2	23	1	2	2
R_eeV9JO7gAIJw2AR	2015-01-11 09:53:49	2015-01-11 09:58:03	6	6	7	4	5.66667	1	3	4	2.66667	Strong	1	1	1	1	1	1	37	1	4	2
R_896pq0DeGPCaKyx	2015-01-11 10:00:29	2015-01-11 10:04:32	6	5	6	5	5.33333	5	6	4	5	unpredictable	2	2	2	2	1	2	31	1	2	4
R_etTR7A2bxbZo57f	2015-01-11 10:12:57	2015-01-11 10:17:26	2	5	5	5	5	6	6	7	6.33333	patient	1	1	1	1	3	2	45	1	3	1
R_3WWBIXWkgu3IH2d	2015-01-11 09:53:04	2015-01-11 10:17:49	4	1	1	1	1	7	7	5	6.33333	euphoric	1	1	1	1	2	1	25	1	1	4
R_1ztKW0zlvE49dEF	2015-01-11 10:13:15	2015-01-11 10:19:01	5	5	5	5	5	2	3	3	2.66667	strong	1	1	1	1	2	1	23	4	3	5
R_3Kwrerni7dcIxOB	2015-01-11 10:25:14	2015-01-11 10:30:26	1	5	4	4	4.33333	4	5	6	5	predators	2	2	2	2	3	1	22	4	2	3
R_40YFAZbtVnbeG21	2015-01-11 10:52:44	2015-01-11 10:57:41	2	5	6	5	5.33333	3	6	5	4.66667	Sleek	1	1	1	1	2	1	33	1	2	3
R_egsmsIgAsuPvyhD	2015-01-11 11:02:19	2015-01-11 11:06:44	4	6	6	6	6	4	5	6	5	Aggressive	2	2	2	2	3	1	43	4	3	4
R_0IdSpYKWrcmVJIh	2015-01-11 11:09:38	2015-01-11 11:13:20	2	7	7	6	6.66667	1	2	3	2	deadly	2	2	2	2	3	1	35	4	3	4
R_3JK1KUMqTX1VDJr	2015-01-11 11:22:38	2015-01-11 11:25:46	4	5	3	3	3.66667	4	4	5	4.33333	intelligent	1	1	1	1	2	2	28	1	3	1
R_2b0qF47FyqzxTDf	2015-01-11 11:26:13	2015-01-11 11:30:16	1	1	2	1	1.33333	7	5	7	6.33333	elegant	1	1	1	1	1	2	27	1	5	5
R_6WGL8fmSNqBsUZL	2015-01-11 11:34:41	2015-01-11 11:40:07	5	6	4	5	5	5	7	6	6	fierce	2	2	2	2	2	1	25	1	1	2
R_02NmtHsy9eFu8VT	2015-01-11 11:44:58	2015-01-11 11:54:10	6	6	6	5	5.66667	3	7	5	5	misunderstood	4	4	4	4	1	1	42	1	4	2
R_2rcmSOJodi2ssn3	2015-01-11 12:47:32	2015-01-11 12:51:12	6	4	5	7	5.33333	1	4	3	2.66667	hunter	2	2	2	2	3	2	34	1	1	5
R_cU7krKQAjQ7StZb	2015-01-11 12:48:48	2015-01-11 12:53:23	6	5	5	5	5	2	3	6	3.66667	Powerful	1	1	1	1	3	1	18	4	1	3
R_2bKSlFymhcCKhlX	2015-01-11 13:19:07	2015-01-11 13:24:44	2	6	7	5	6	3	7	6	5.33333	sleek	1	1	1	1	2	1	52	1	4	6
R_b3JJLGsvdZggvSl	2015-01-11 13:44:05	2015-01-11 13:47:39	6	6	7	7	6.66667	3	7	7	5.66667	Stealth	2	2	2	2	3	1	32	1	6	4
R_6onjhRjVcwzhDTL	2015-01-11 13:46:15	2015-01-11 13:51:52	1	7	7	3	5.66667	3	3	5	3.66667	large	3	3	3	3	2	1	66	1	5	2
R_8wfrrGqYW1hZSg5	2015-01-11 14:19:56	2015-01-11 14:23:35	1	4	4	6	4.66667	4	5	6	5	thrilling	1	1	1	1	1	1	34	1	6	2
R_6sprMAaeyxK1o6V	2015-01-11 14:34:19	2015-01-11 14:42:31	1	5	6	5	5.33333	3	4	5	4	menacing	2	2	2	2	2	2	49	1	2	6
R_ahHqqs4M5z7pv9j	2015-01-11 14:37:15	2015-01-11 14:46:07	5	6	5	5	5.33333	2	3	4	3	sleek	1	1	1	1	3	1	43	1	3	2
R_9LGBvapd0sK8w4J	2015-01-11 15:24:15	2015-01-11 15:36:47	1	4	4	2	3.33333	7	7	7	7	Fierce	2	2	2	2	1	2	20	3	1	1
R_0Nu42z13xznqf8p	2015-01-11 15:52:13	2015-01-11 15:56:25	4	7	7	7	7	3	4	6	4.33333	Frightening	2	2	2	2	3	2	53	1	2	7
R_bQ8K1EbBo7lmRtH	2015-01-11 15:55:10	2015-01-11 16:01:02	1	1	1	1	1	7	7	7	7	Relaxing	1	1	1	1	1	2	47	1	3	4
R_2mE1ZqaZkGpFuGp	2015-01-11 17:00:51	2015-01-11 17:05:33	3	4	3	2	3	6	4	5	5	Fascinating	1	1	1	1	3	2	26	3	5	2
R_bdXgD5DH4hHS1IV	2015-01-11 17:28:48	2015-01-11 17:37:13	1	1	1	1	1	7	7	7	7	artful, interesting, delightful	5	5	5	5	1	2	31	2	1	3
R_9Az12l4br4H7GGV	2015-01-11 17:52:17	2015-01-11 18:01:31	6	7	7	6	6.66667	4	7	4	5	INTERESTING	1	1	1	1	2	2	70	1	3	6
R_a3DQv1I9pnZyQQZ	2015-01-11 18:05:50	2015-01-11 18:09:03	4	6	6	5	5.66667	3	5	5	4.33333	Unpredictable	2	2	2	2	2	2	36	1	5	4
R_71XfTpcWLEgW6Ox	2015-01-11 18:23:35	2015-01-11 18:28:34	5	6	7	6	6.33333	3	4	3	3.33333	menacing	2	2	2	2	3	2	23	1	2	4
R_1Am1lu1IcfoYh13	2015-01-11 18:37:17	2015-01-11 18:43:36	2	5	7	6	6	2	3	4	3	menacing	2	2	2	2	2	1	24	1	1	6
R_bORaaTZDWn6TTaR	2015-01-11 19:18:16	2015-01-11 19:23:59	3	5	4	3	4	3	2	5	3.33333	quick	3	3	3	3	3	2	35	2	4	4
R_bvY9YF8myxM4jfn	2015-01-11 19:24:36	2015-01-11 19:29:20	5	6	7	6	6.33333	3	7	7	5.66667	amazing	1	1	1	1	3	2	29	1	2	1
R_emMDENRdgk22qAl	2015-01-11 19:22:53	2015-01-11 19:29:28	3	6	6	6	6	2	6	5	4.33333	Intimidating	2	2	2	2	3	2	27	3	2	2
R_bwn2hfiktpP7Y0Z	2015-01-11 19:34:33	2015-01-11 19:39:44	3	5	6	4	5	6	6	6	6	powerful	1	1	1	1	3	1	51	1	6	4
R_8DqvubW5AeGpNVr	2015-01-11 20:22:16	2015-01-11 20:26:35	1	5	3	3	3.66667	4	5	6	5	Nonchalant	1	1	1	1	3	2	34	1	2	2
R_0V2KIxfcbTJH07X	2015-01-11 21:08:03	2015-01-11 21:11:19	2	5	6	5	5.33333	2	4	4	3.33333	thrilling	1	1	1	1	2	1	23	3	3	2
R_eV5afHKdszXC0aV	2015-01-11 21:45:05	2015-01-11 21:50:11	6	7	7	5	6.33333	3	4	4	3.66667	intimidating	2	2	2	2	3	2	47	1	1	5
R_89cP43phzL7ZJzL	2015-01-11 22:18:23	2015-01-11 22:22:24	3	5	5	6	5.33333	6	7	6	6.33333	Deadly	2	2	2	2	1	1	28	4	3	2
R_cROcndFl39rmpjD	2015-01-12 02:12:22	2015-01-12 02:17:08	4	7	7	6	6.66667	4	3	3	3.33333	fearsome	2	2	2	2	2	2	27	1	1	2
R_e3cGtiDsrDSk7PL	2015-01-12 02:34:34	2015-01-12 02:40:07	6	6	7	6	6.33333	2	2	5	3	Cunning	2	2	2	2	3	1	28	3	1	2
R_3rO8AitLfRTs9c9	2015-01-12 04:22:31	2015-01-12 04:27:49	6	7	7	6	6.66667	1	4	5	3.33333	huge	3	3	3	3	2	2	43	2	2	5
R_0CaWkz7z6U6tajb	2015-01-12 06:44:34	2015-01-12 06:50:44	3	4	5	3	4	5	6	4	5	powerful	1	1	1	1	1	1	61	1	3	3
R_8ABDTu8ljDSvdu5	2015-01-12 07:29:57	2015-01-12 07:36:06	6	5	5	5	5	4	6	5	5	misunderstood	4	4	4	4	1	1	27	1	2	4
R_4VMxbTUMyyh2BXD	2015-01-12 08:14:43	2015-01-12 08:22:39	5	6	7	7	6.66667	1	2	4	2.33333	Current	3	3	3	3	1	2	50	1	6	4
R_5gNwkPE6rWZgU2p	2015-01-12 09:33:54	2015-01-12 09:37:15	6	4	6	6	5.33333	2	4	2	2.66667	Predator	2	2	2	2	3	1	25	1	2	2
R_7396EaNMtSDbmyp	2015-01-12 11:02:54	2015-01-12 11:07:41	6	4	5	3	4	5	7	7	6.33333	predator	2	2	2	2	1	1	38	3	2	4
R_0P8ztwuAwnpgHe5	2015-01-12 11:25:57	2015-01-12 11:29:31	2	6	6	6	6	4	6	6	5.33333	calculating	2	2	2	2	3	2	23	1	2	2
R_6eSbJJv8Pp479it	2015-01-12 15:48:25	2015-01-12 15:52:05	3	4	5	4	4.33333	6	6	6	6	Intimidating	2	2	2	2	3	2	31	1	2	4
R_bq5wWfAVVvcAJgN	2015-01-12 15:51:47	2015-01-12 15:54:33	2	6	6	4	5.33333	4	5	5	4.66667	menacing	2	2	2	2	1	1	28	3	2	2
R_8HR7bD8RUx3x5jf	2015-01-12 16:06:17	2015-01-12 16:11:37	6	6	7	6	6.33333	1	6	1	2.66667	hungry	3	3	3	3	2	1	18	4	1	2
R_d5ttrQI3Qiy1OWp	2015-01-12 16:07:50	2015-01-12 16:11:40	4	3	4	2	3	4	4	6	4.66667	strong	1	1	1	1	1	2	32	1	1	4
R_7TLbM4YpHWJ38ih	2015-01-12 16:09:37	2015-01-12 16:13:10	1	4	4	3	3.66667	5	5	5	5	majestic	1	1	1	1	3	1	35	4	4	5
R_efFvgdws9mngVc9	2015-01-12 16:09:32	2015-01-12 16:14:14	3	5	5	4	4.66667	4	6	5	5	cool	1	1	1	1	2	1	25	4	1	4
R_2u9uLdc24UIegvP	2015-01-12 16:09:53	2015-01-12 16:14:23	6	4	4	5	4.33333	5	6	6	5.66667	misunderstood	4	4	4	4	3	1	28	1	1	2
R_4MdDJR8vbXIz36Z	2015-01-12 16:12:09	2015-01-12 16:15:15	4	2	2	6	3.33333	2	5	5	4	misunderstood	4	4	4	4	3	1	24	4	1	1
R_0TyMOxX1o9SUww5	2015-01-12 16:13:24	2015-01-12 16:19:35	3	1	6	1	2.66667	7	7	7	7	Serene	1	1	1	1	1	2	32	1	2	5
R_2c7T7V5B01ObgZn	2015-01-12 16:17:07	2015-01-12 16:22:01	3	5	7	5	5.66667	4	7	7	6	sleek	1	1	1	1	2	2	59	1	2	3
R_bQ17H6w0t2peHLn	2015-01-12 16:16:49	2015-01-12 16:25:16	3	5	7	7	6.33333	3	7	7	5.66667	sleek	1	1	1	1	3	1	60	1	2	7
R_bvf8zINeQcaaOjj	2015-01-12 16:20:26	2015-01-12 16:25:30	1	5	7	6	6	5	5	5	5	Awe-inspiring	1	1	1	1	2	1	21	1	1	7
R_d5puliGSxstqXHL	2015-01-12 16:22:18	2015-01-12 16:27:03	1	5	7	5	5.66667	4	6	6	5.33333	voracious	2	2	2	2	2	1	27	2	2	2
R_diJ9FL3AjBjhgOx	2015-01-12 16:21:12	2015-01-12 16:27:12	4	7	7	7	7	1	4	1	2	powerful	1	1	1	1	2	2	32	1	1	1
R_9MR4YrzgOHM1A2x	2015-01-12 16:17:20	2015-01-12 16:28:15	5	4	6	5	5	3	5	3	3.66667	FASCINATING	1	1	1	1	2	2	41	1	1	4
R_bKq5Bb9rTjD6X0V	2015-01-12 16:26:32	2015-01-12 16:33:22	1	6	6	4	5.33333	4	6	6	5.33333	predator	2	2	2	2	1	1	39	1	4	2
R_3ZR0nFrYqSzr6xn	2015-01-12 16:31:00	2015-01-12 16:34:39	1	2	2	2	2	7	7	7	7	cohesive	1	1	1	1	1	1	21	1	1	6
R_d4fkZgh8Rn9Yqbz	2015-01-12 16:34:03	2015-01-12 16:37:41	4	7	7	6	6.66667	4	4	5	4.33333	Menacing	2	2	2	2	2	1	25	1	2	3
R_eEe5HMxs16sPYYB	2015-01-12 16:28:31	2015-01-12 16:40:57	6	6	5	4	5	2	3	3	2.66667	carnivore	2	2	2	2	2	2	21	1	2	3
R_3Ow3GsSRjrl90qh	2015-01-12 16:38:20	2015-01-12 16:41:11	2	6	6	6	6	5	5	6	5.33333	frightening	2	2	2	2	3	1	20	1	1	5
R_afaw1cJk6tQ74q1	2015-01-12 16:41:47	2015-01-12 16:45:38	4	2	1	1	1.33333	7	6	6	6.33333	Terrifying	2	2	2	2	2	2	25	1	1	3
R_560yttpqxLdWFGl	2015-01-12 16:45:48	2015-01-12 16:51:18	2	7	7	7	7	1	6	5	4	sneaky	2	2	2	2	1	1	24	3	1	4
R_24WUPYqThHcIBZH	2015-01-12 16:49:57	2015-01-12 16:54:10	4	7	7	7	7	1	6	6	4.33333	predator	2	2	2	2	3	2	58	1	6	6
R_cPfNPJ32jln1S7P	2015-01-12 16:47:11	2015-01-12 16:56:25	1	4	4	4	4	1	6	7	4.66667	Interesting	1	1	1	1	3	2	47	1	2	4
R_bvI5JreHiY8MBlr	2015-01-12 17:23:12	2015-01-12 17:26:18	3	3	6	4	4.33333	2	3	5	3.33333	Majestic	1	1	1	1	1	2	22	1	2	5
R_eyeo29MW15Dk0At	2015-01-12 17:17:25	2015-01-12 17:26:21	3	1	5	1	2.33333	5	2	5	4	Coordinated	1	1	1	1	3	1	22	4	1	4
R_eJcsndyKs51OW21	2015-01-12 17:33:10	2015-01-12 17:36:27	5	7	7	6	6.66667	2	4	2	2.66667	Deadly	2	2	2	2	3	2	20	1	1	2
R_a667j8ZEAoYhVFX	2015-01-12 17:28:43	2015-01-12 17:37:08	3	4	5	4	4.33333	3	5	4	4	nature	3	3	3	3	1	2	21	3	2	5
R_9Zitve6wHiAW7lz	2015-01-12 17:34:44	2015-01-12 17:38:58	5	7	7	7	7	1	1	1	1	Threatening	2	2	2	2	2	1	22	3	2	5
R_eRT0l5AvcQPsCup	2015-01-12 17:34:49	2015-01-12 17:39:36	6	4	5	4	4.33333	5	3	5	4.33333	misunderstood	4	4	4	4	3	2	20	1	1	3
R_77gGtl8LiKX2q8d	2015-01-12 17:39:33	2015-01-12 17:44:17	1	5	6	5	5.33333	5	6	6	5.66667	fish	3	3	3	3	2	1	64	1	2	5
R_3JFQ6rRQ2iSWXat	2015-01-12 18:02:58	2015-01-12 18:06:42	4	1	1	6	2.66667	4	7	6	5.66667	Powerful	1	1	1	1	1	2	22	4	1	3
R_5BxBAN1LFpi4qSF	2015-01-12 18:02:35	2015-01-12 18:07:10	3	6	5	5	5.33333	2	4	5	3.66667	strong	1	1	1	1	2	2	28	1	3	7
R_9FSlm0x3wyrgRJr	2015-01-12 18:07:40	2015-01-12 18:13:30	5	5	7	4	5.33333	7	5	6	6	SCARY	2	2	2	2	3	1	25	3	4	6
R_bBZRqrpXFpgthhH	2015-01-12 18:11:33	2015-01-12 18:15:00	4	7	6	7	6.66667	2	3	4	3	predatory	2	2	2	2	2	1	22	1	1	2
R_4ONFaXLKfRP2r6B	2015-01-12 18:21:27	2015-01-12 18:25:02	6	4	5	4	4.33333	2	3	3	2.66667	predator	2	2	2	2	3	1	22	1	2	4
R_6xwrrh1ymjP4qQl	2015-01-12 18:29:42	2015-01-12 18:33:24	1	1	2	3	2	1	2	3	2	alive	1	1	1	1	3	1	28	1	3	4
R_0rpWIGjz2lKM61L	2015-01-12 18:29:59	2015-01-12 18:34:03	4	7	7	7	7	7	7	7	7	Crazy	2	2	2	2	1	1	29	4	3	4
R_7Uv2ttQ3WarYvOt	2015-01-12 18:31:03	2015-01-12 18:34:26	2	6	6	6	6	2	2	2	2	threatening	2	2	2	2	2	1	20	2	3	1
R_eV6NPHiAvcanZWt	2015-01-12 18:31:31	2015-01-12 18:34:32	4	5	4	2	3.66667	2	4	6	4	ancient	3	3	3	3	3	2	33	1	3	5
R_cHAk2bIPBQx9aBv	2015-01-12 18:28:41	2015-01-12 18:36:49	5	7	6	5	6	1	2	2	1.66667	Dramatic	4	4	4	4	2	2	31	2	3	2
R_etdoZfw0wp5Lo0J	2015-01-12 19:03:12	2015-01-12 19:07:55	6	5	7	5	5.66667	3	6	6	5	efficient	1	1	1	1	3	1	39	1	1	3
R_bvJZ7ROYqyRkvIN	2015-01-12 19:53:22	2015-01-12 20:04:26	1	2	2	2	2	6	6	7	6.33333	Free	1	1	1	1	1	1	40	1	1	1
R_daRsk4CBVGrpQW1	2015-01-12 20:06:10	2015-01-12 20:09:42	6	6	6	6	6	1	2	3	2	big	3	3	3	3	2	1	19	3	4	1
R_7R7dTGMzEkoNRqJ	2015-01-12 20:38:30	2015-01-12 20:41:44	4	5	5	5	5	3	4	4	3.66667	Violent	2	2	2	2	3	2	47	1	4	5
R_5B9t390eNi0nLy5	2015-01-12 21:37:08	2015-01-12 21:41:49	3	1	1	1	1	5	6	5	5.33333	fascinating	1	1	1	1	2	1	34	1	3	1
R_9twTSB0omMNKlbD	2015-01-12 21:37:59	2015-01-12 21:42:13	6	7	7	7	7	1	7	7	5	Hungary	3	3	3	3	2	1	35	1	2	2
R_02E2QrU9tG5PgfH	2015-01-12 23:17:36	2015-01-12 23:24:10	1	1	2	1	1.33333	7	7	7	7	I find sharks to be absolutely beautiful creatures, that shouldn't be feared.	5	5	5	5	1	1	44	1	1	3
R_5myMwCkHQ7zccYt	2015-01-13 00:18:03	2015-01-13 00:25:58	4	5	6	4	5	3	7	7	5.66667	Mysterious	3	3	3	3	1	1	32	1	2	4
R_bCmWRK0zhYOq1zT	2015-01-13 03:30:52	2015-01-13 03:37:04	1	6	6	7	6.33333	3	4	2	3	strong	1	1	1	1	3	1	28	3	1	2
R_295jeBk34pl2EBf	2015-01-13 04:56:02	2015-01-13 04:59:07	1	7	7	7	7	2	4	6	4	Majestic	1	1	1	1	1	1	26	1	1	1
R_4N4IPYA9HsF4U4Z	2015-01-13 05:20:33	2015-01-13 05:24:10	4	2	2	1	1.66667	5	7	6	6	predatory	2	2	2	2	3	2	24	1	1	4
R_0AifRidjhx4rC2F	2015-01-13 05:57:15	2015-01-13 06:03:00	5	6	7	5	6	2	5	4	3.66667	intelligent	1	1	1	1	3	2	31	1	2	4
R_6XqtZpQmWfRPyXr	2015-01-13 06:19:11	2015-01-13 06:26:04	4	5	6	5	5.33333	3	6	6	5	Insatiable	2	2	2	2	3	1	66	1	3	3
R_4N706vWHZ1laHRz	2015-01-13 06:39:31	2015-01-13 06:44:31	1	2	3	1	2	6	7	6	6.33333	Majestic	1	1	1	1	3	1	38	1	4	6
R_bHg1x7sQOHOF8d7	2015-01-13 07:01:48	2015-01-13 07:04:20	4	4	4	4	4	3	4	4	3.66667	cool	1	1	1	1	3	1	35	1	2	4
R_eaj5kGyey56QnOJ	2015-01-13 07:18:36	2015-01-13 07:25:47	6	6	7	7	6.66667	2	2	3	2.33333	Mean	2	2	2	2	2	1	39	4	7	3
R_dp7Q7zvznZYUC4l	2015-01-13 07:49:47	2015-01-13 07:52:49	2	1	2	3	2	6	6	6	6	majestic	1	1	1	1	1	1	33	1	2	2
R_0lh6Lm192xWjZXv	2015-01-13 09:09:26	2015-01-13 09:17:31	6	7	7	7	7	1	5	1	2.33333	carnivore	2	2	2	2	1	1	24	1	4	3
R_37ptxxSdRF1xbqB	2015-01-13 12:47:18	2015-01-13 12:51:18	4	5	7	5	5.66667	2	7	6	5	majestic	1	1	1	1	3	2	33	3	5	2
R_0rcvx6hm1GFPqER	2015-01-13 14:57:58	2015-01-13 15:02:46	1	2	5	2	3	5	5	7	5.66667	Serene	1	1	1	1	3	1	31	1	5	4
R_0HBwxp6Yg9H3fmZ	2015-01-13 16:30:54	2015-01-13 16:35:24	1	3	5	4	4	2	5	4	3.66667	fast	3	3	3	3	3	2	32	1	2	3
R_ebT3zEbvvNpUc8R	2015-01-13 19:05:49	2015-01-13 19:12:13	5	7	7	7	7	2	7	7	5.33333	fast	3	3	3	3	2	2	56	1	3	5
R_3JfXHl1Sk2Vusmx	2015-01-14 01:43:25	2015-01-14 01:48:19	3	5	5	5	5	2	4	5	3.66667	predatory	2	2	2	2	3	1	36	1	2	4
R_20666j6FV3c9Svj	2015-01-14 02:16:30	2015-01-14 02:25:08	2	7	7	7	7	1	4	4	3	ruthless	2	2	2	2	1	1	29	4	4	6
R_8Jj6wPFCb38tix7	2015-01-14 02:31:04	2015-01-14 02:33:56	3	6	7	4	5.66667	4	3	4	3.66667	fast	3	3	3	3	1	1	29	4	4	7
R_9vivSisb42DBq5v	2015-01-14 07:18:30	2015-01-14 07:25:05	3	7	5	5	5.66667	2	4	6	4	interesting	1	1	1	1	2	1	25	1	2	6
R_8H4NnWu6yMaAxbn	2015-01-14 08:19:10	2015-01-14 08:28:07	5	7	7	7	7	1	2	6	3	enormous	3	3	3	3	3	1	46	1	4	6
R_4T6SL0jvVp6Alp3	2015-01-14 15:01:06	2015-01-14 15:04:31	1	5	5	3	4.33333	5	7	7	6.33333	serene	1	1	1	1	3	2	49	1	4	4
R_0k34C7apXJgVFjL	2015-01-14 16:13:33	2015-01-14 16:19:39	3	6	7	6	6.33333	4	4	5	4.33333	menacing	2	2	2	2	2	1	49	1	3	4
R_2sGKUCZLodyeR7L	2015-01-14 19:16:29	2015-01-14 19:38:38	6	7	7	6	6.66667	5	6	7	6	alert	1	1	1	1	2	2	55	7	1	6
R_6r6znOO05ga5BZP	2015-01-14 21:04:47	2015-01-14 21:09:55	3	5	4	5	4.66667	3	4	6	4.33333	majestic	1	1	1	1	3	2	33	1	2	2
R_24BnzgDHkzWxEJ7	2015-01-14 22:24:08	2015-01-14 22:31:56	6	4	4	4	4	4	5	5	4.66667	trophy	1	1	1	1	2	2	27	4	5	2
R_eLF9xjD4LoMD2bb	2015-01-14 23:04:34	2015-01-14 23:08:45	6	2	3	3	2.66667	4	4	5	4.33333	mysterious	3	3	3	3	3	2	23	1	2	2
R_8qfN9ojFRYayDMV	2015-01-15 07:41:13	2015-01-15 07:44:14	6	7	6	6	6.33333	2	2	3	2.33333	fierce	2	2	2	2	2	1	20	1	2	3
R_0JvmcO3XoO5rwBn	2015-01-15 09:25:55	2015-01-15 09:29:43	5	5	5	5	5	4	5	6	5	misunderstood	4	4	4	4	1	2	35	2	2	4
R_bE2Rp13t4jBoZQ9	2015-01-15 09:36:45	2015-01-15 09:50:21	1	1	1	1	1	7	7	7	7	tranquil	1	1	1	1	2	2	34	1	2	4
R_eyCIZQwE3zULeDP	2015-01-15 10:15:12	2015-01-15 10:19:25	4	4	5	5	4.66667	3	3	6	4	rare	3	3	3	3	3	1	32	1	1	1
R_5pDOT8ylYByO0bH	2015-01-15 10:29:45	2015-01-15 10:34:46	3	2	1	1	1.33333	7	5	7	6.33333	swimming	3	3	3	3	2	2	40	1	1	5
R_6Yh5GTzQmCfqFEh	2015-01-15 12:04:55	2015-01-15 12:10:12	6	5	6	3	4.66667	4	6	6	5.33333	majestic	1	1	1	1	1	2	50	1	1	4
R_3ydEE634K6KzNB3	2015-01-15 12:55:47	2015-01-15 12:59:52	4	2	2	2	2	6	6	6	6	inspiring	1	1	1	1	1	1	39	1	3	4
R_01avsCfghf2ixjT	2015-01-15 13:08:15	2015-01-15 13:12:16	4	1	1	1	1	3	4	3	3.33333	fish	3	3	3	3	3	1	41	1	7	3
R_6MeusPWUM7CQSiN	2015-01-15 18:25:10	2015-01-15 18:29:23	4	6	5	3	4.66667	4	4	3	3.66667	unpredictable	2	2	2	2	3	2	30	1	3	3
R_eDp23tUmdreFkDb	2015-01-15 19:08:27	2015-01-15 19:14:33	1	7	7	7	7	7	7	7	7	Intelligent	1	1	1	1	2	2	39	1	6	6
R_3KMSMGqNzHIhact	2015-01-15 19:31:49	2015-01-15 19:38:06	1	6	6	5	5.66667	6	7	7	6.66667	Elegant	1	1	1	1	2	1	29	1	5	3
R_2tq29xczL0kTi0R	2015-01-15 20:55:00	2015-01-15 20:59:37	5	6	6	5	5.66667	1	2	5	2.66667	powerful	1	1	1	1	1	1	31	1	2	4
R_9H9GjHgDlgaJ11b	2015-01-16 10:10:27	2015-01-16 10:15:52	5	5	6	6	5.66667	2	4	4	3.33333	big	3	3	3	3	3	2	31	2	1	4
R_6mN3cI7TMVzQzjL	2015-01-16 10:54:24	2015-01-16 10:59:15	5	6	4	7	5.66667	2	5	6	4.33333	Ferocious	2	2	2	2	2	2	22	1	2	2
R_bPJKqMteN9ulaw5	2015-01-16 10:56:49	2015-01-16 11:00:48	6	6	6	4	5.33333	3	5	6	4.66667	toothy	3	3	3	3	1	2	20	7	1	3
R_bKuZ6vlQmwqw68t	2015-01-16 14:12:34	2015-01-16 14:15:42	3	4	4	4	4	4	6	6	5.33333	hungry	3	3	3	3	1	1	28	1	1	4
R_b4mg6EbZ2PejMrj	2015-01-16 17:50:03	2015-01-16 17:53:43	2	7	7	7	7	1	1	7	3	fearsome	2	2	2	2	1	1	30	1	3	7
R_efU4RAYLjXNagyF	2015-01-16 18:21:14	2015-01-16 18:24:50	1	3	5	5	4.33333	5	7	6	6	UNIQUE	1	1	1	1	3	2	29	5	3	6
R_8BNdx2SsiCHApr7	2015-01-16 18:12:51	2015-01-16 18:30:57	1	3	6	4	4.33333	5	5	5	5	Inteligent	1	1	1	1	1	1	23	1	1	5
R_1HOJhqnBwTGqbQh	2015-01-16 18:47:23	2015-01-16 18:50:31	4	5	6	3	4.66667	1	3	5	3	aquatic	3	3	3	3	2	1	30	2	3	1
R_4ZQHDujtM6bn7mt	2015-01-16 20:14:54	2015-01-16 20:18:58	5	6	5	5	5.33333	5	4	5	4.66667	resilient	1	1	1	1	1	2	24	1	3	4
R_bsEpiCXU9I3diXH	2015-01-16 20:16:24	2015-01-16 20:22:14	2	6	6	5	5.66667	4	4	5	4.33333	Agressive	2	2	2	2	3	1	41	1	5	7
R_3fo9N78wNPbe3gV	2015-01-16 20:36:14	2015-01-16 20:40:29	4	6	5	6	5.66667	4	7	7	6	Hungry	3	3	3	3	3	2	31	2	5	5
R_268EmZDnDryXP1j	2015-01-16 22:22:47	2015-01-16 22:27:20	6	5	7	5	5.66667	3	5	3	3.66667	angry	2	2	2	2	2	2	25	1	3	3
R_82EUwyV9gIN1Cf3	2015-01-17 01:34:58	2015-01-17 01:39:10	3	1	2	2	1.66667	5	6	5	5.33333	enchanting	1	1	1	1	3	1	48	1	2	3
R_6zEP1WIx5fEsSNf	2015-01-17 03:20:30	2015-01-17 03:24:36	5	6	5	6	5.66667	1	4	5	3.33333	Teeth	3	3	3	3	2	1	26	1	1	5
R_eeXwtiK2tWIcy5D	2015-01-17 09:03:40	2015-01-17 09:07:42	4	5	6	3	4.66667	3	5	5	4.33333	ugly	2	2	2	2	3	2	18	1	2	2
R_bfPmDXxGXPBQHHv	2015-01-17 14:09:29	2015-01-17 14:15:48	4	7	7	5	6.33333	2	4	6	4	large	3	3	3	3	2	2	44	1	2	6
R_8H6NQyv98UCCTjv	2015-01-17 14:39:11	2015-01-17 14:43:20	1	1	6	1	2.66667	7	7	7	7	Elegant.	1	1	1	1	1	1	43	3	3	3
R_exJKjMgVncpQaTr	2015-01-17 14:44:39	2015-01-17 14:48:39	5	1	1	1	1	6	6	6	6	pleasant	1	1	1	1	2	2	30	1	2	4
R_aa8vPxUyvlQIv7n	2015-01-17 14:48:27	2015-01-17 14:52:49	4	6	6	6	6	3	3	5	3.66667	Preying	2	2	2	2	2	2	24	4	1	3
R_3UIGZGLyLh8PIcB	2015-01-17 15:36:18	2015-01-17 15:39:43	2	7	7	7	7	4	5	1	3.33333	Terrifying	2	2	2	2	3	1	22	3	9	7
R_efmtxgLd2K0mRsp	2015-01-17 15:51:51	2015-01-17 15:55:25	3	5	5	5	5	3	5	7	5	strong	1	1	1	1	2	2	24	4	6	2
R_e5qmtHELolDP7H7	2015-01-17 15:47:47	2015-01-17 15:56:42	1	3	4	2	3	5	3	5	4.33333	Majestic	1	1	1	1	3	2	27	2	4	4
R_cRYzqdqbpyUx05n	2015-01-17 18:49:46	2015-01-17 18:54:47	6	7	7	7	7	1	1	1	1	powerful	1	1	1	1	2	2	33	2	2	4
R_b1krTG9VodASPoV	2015-01-17 18:48:37	2015-01-17 19:02:22	2	2	2	3	2.33333	4	6	6	5.33333	misunderstood	4	4	4	4	1	2	35	1	1	4
R_5gP1IAOqkLssH2t	2015-01-17 19:16:10	2015-01-17 19:22:02	1	4	5	1	3.33333	6	6	6	6	Community	1	1	1	1	2	2	32	1	3	2
R_etl7u5WFvqnOAAt	2015-01-17 19:58:26	2015-01-17 20:05:48	3	7	4	4	5	7	7	7	7	Large	3	3	3	3	2	2	41	1	3	5
R_8dleMJAHKbTMUV7	2015-01-17 20:17:40	2015-01-17 20:22:50	6	5	7	6	6	1	6	4	3.66667	strong	1	1	1	1	3	1	42	1	5	7
R_830KBY6IUb7Pizb	2015-01-17 22:51:04	2015-01-17 22:55:26	4	2	4	3	3	5	7	6	6	Agile	1	1	1	1	3	2	37	1	1	2
R_38yLpGtlpqDhPJH	2015-01-18 07:35:19	2015-01-18 07:39:15	3	4	4	4	4	5	6	6	5.66667	strong	1	1	1	1	2	1	65	1	6	5
R_0q8U2a1ZV9efPyR	2015-01-18 07:51:11	2015-01-18 07:56:59	2	5	5	4	4.66667	4	2	3	3	terrifying	2	2	2	2	2	2	38	1	8	2
R_0IoF4oatuErD7YF	2015-01-18 08:04:01	2015-01-18 08:07:29	1	5	2	1	2.66667	5	5	5	5	fish	3	3	3	3	3	1	34	1	3	5
R_3VH4GUJywOkcF49	2015-01-18 08:02:38	2015-01-18 08:09:36	3	7	7	7	7	4	4	7	5	Calm	1	1	1	1	3	2	42	1	3	6
R_070RlcMPjm2Aanb	2015-01-18 09:06:44	2015-01-18 09:11:35	3	1	1	1	1	7	5	6	6	Tranquil	1	1	1	1	3	1	38	1	6	7
R_8uz3N8r2IGAUBed	2015-01-18 11:30:44	2015-01-18 11:36:35	5	7	7	6	6.66667	2	5	6	4.33333	predatory	2	2	2	2	3	2	35	1	3	4
R_4Tk7pSr1iLl9tYx	2015-01-18 11:37:19	2015-01-18 11:40:49	2	7	7	7	7	3	5	5	4.33333	dominant	4	4	4	4	1	2	29	1	1	1
R_9zZOPEtNUH4Ha0l	2015-01-18 11:53:10	2015-01-18 11:57:37	6	4	4	3	3.66667	4	4	2	3.33333	Gray	3	3	3	3	3	2	21	4	1	3
R_80TG3Hali8IrO2p	2015-01-18 11:58:51	2015-01-18 12:02:25	2	6	4	3	4.33333	5	7	7	6.33333	mysterious	3	3	3	3	2	1	34	1	2	1
R_8qfbgaluEc4yaTr	2015-01-18 13:40:29	2015-01-18 13:50:48	4	7	7	7	7	2	2	2	2	Sneaky	2	2	2	2	2	2	41	2	7	6
R_4I8lzLridJhMOKF	2015-01-18 15:01:43	2015-01-18 15:07:44	2	3	5	5	4.33333	3	4	6	4.33333	Calculating	2	2	2	2	3	1	22	7	1	5
R_a4SsqgVL0Kz0DMp	2015-01-18 15:13:37	2015-01-18 15:20:30	1	5	3	2	3.33333	5	6	6	5.66667	ELEGANT	1	1	1	1	1	1	31	1	2	4
R_8IZZ3BhRYif94q1	2015-01-18 16:13:54	2015-01-18 16:17:31	6	7	7	7	7	1	1	1	1	Massive	3	3	3	3	2	2	25	1	3	2
R_1CcvKWiPQ9BltIx	2015-01-18 16:44:56	2015-01-18 16:48:37	2	5	6	3	4.66667	4	6	4	4.66667	predators	2	2	2	2	3	2	26	1	2	3
R_1TCAQR5j00eF9xb	2015-01-18 17:05:33	2015-01-18 17:10:43	6	7	7	7	7	1	7	7	5	fierce	2	2	2	2	2	2	48	1	1	2
R_bKHPaRP1LIDwcZv	2015-01-18 17:19:23	2015-01-18 17:25:58	5	7	7	6	6.66667	1	4	3	2.66667	suspenseful	2	2	2	2	1	2	22	1	3	5
R_7apxtysIiFLOQUB	2015-01-18 17:16:41	2015-01-18 17:26:44	4	5	6	3	4.66667	3	3	3	3	fierce	2	2	2	2	2	2	43	1	3	5
R_agZlSPQQ1KOcICx	2015-01-18 18:37:14	2015-01-18 18:41:00	4	5	5	3	4.33333	4	6	6	5.33333	Sleek	1	1	1	1	3	2	38	1	2	3
R_6u4418ydUUeFZpH	2015-01-18 18:52:54	2015-01-18 18:57:53	5	1	1	1	1	3	3	4	3.33333	calm	1	1	1	1	2	1	19	1	1	5
R_4Pgb1PjIT1vY621	2015-01-18 19:10:30	2015-01-18 19:28:07	3	5	5	6	5.33333	2	5	5	4	majestic	1	1	1	1	2	2	26	1	1	1
R_6fJ3THGX4PRmCc5	2015-01-18 19:44:51	2015-01-18 19:49:02	3	2	4	3	3	6	5	6	5.66667	Organized	1	1	1	1	3	1	22	1	1	2
R_9tSkv1tsq0M4B5r	2015-01-18 20:34:10	2015-01-18 20:39:21	1	4	4	4	4	4	5	6	5	cool	1	1	1	1	1	1	20	1	2	4
R_5dbAjcIlJHGAH2Z	2015-01-18 20:41:54	2015-01-18 20:46:53	5	6	5	6	5.66667	4	6	7	5.66667	Fascinating	1	1	1	1	3	1	36	3	6	1
R_0Bq72gN9us8GfOZ	2015-01-18 20:53:13	2015-01-18 20:57:52	6	5	2	6	4.33333	5	6	6	5.66667	Stunning	1	1	1	1	3	1	27	1	3	1
R_3QnlMyTihZSeNNj	2015-01-18 20:52:06	2015-01-18 20:58:32	6	7	7	5	6.33333	2	7	4	4.33333	quick	3	3	3	3	3	2	39	1	4	1
R_2ghWTMKWhV3u67r	2015-01-18 21:14:24	2015-01-18 21:19:03	6	5	7	5	5.66667	2	7	4	4.33333	skilled fast preditor	5	5	5	5	3	2	25	1	1	4
R_0SxLqSqCVjfWhgx	2015-01-18 21:37:51	2015-01-18 21:43:37	4	1	1	1	1	7	7	7	7	carniverous	2	2	2	2	2	2	56	2	2	7
R_5A8vhYlYIAvInfT	2015-01-18 21:51:35	2015-01-18 21:55:41	2	2	6	3	3.66667	6	6	4	5.33333	exciting	1	1	1	1	2	1	25	1	3	6
R_8Dlr49owWyP7csl	2015-01-18 21:54:22	2015-01-18 21:58:18	6	7	5	5	5.66667	5	7	7	6.33333	misunderstood	4	4	4	4	2	1	29	1	2	2
R_9HqO87kJ0zsBxkN	2015-01-18 21:55:23	2015-01-18 21:59:09	4	4	4	5	4.33333	3	4	4	3.66667	sleek	1	1	1	1	3	1	41	1	4	2
R_e5rwwiFBefMMp9j	2015-01-18 22:05:49	2015-01-18 22:12:11	1	6	7	7	6.66667	1	6	6	4.33333	stealthy	2	2	2	2	3	2	31	1	1	2
R_eezZtzXulYQ2AnP	2015-01-18 22:25:41	2015-01-18 22:31:15	1	2	1	1	1.33333	6	7	7	6.66667	Interesting	1	1	1	1	1	2	39	1	3	3
R_6XRk3x0Ulotuwvz	2015-01-18 23:11:53	2015-01-18 23:22:22	1	4	5	1	3.33333	5	3	5	4.33333	fast	3	3	3	3	1	2	43	1	1	4
R_eVcDNmQ2En3Ff8h	2015-01-19 00:48:49	2015-01-19 00:56:10	4	7	7	7	7	4	4	4	4	ferocious	2	2	2	2	3	2	23	1	1	4
R_cOQ3dqV0RG2QtOR	2015-01-19 01:37:16	2015-01-19 01:42:48	1	6	3	1	3.33333	5	7	5	5.66667	Social	1	1	1	1	1	1	30	1	1	3
R_3ftwfV1RIhP3PNz	2015-01-19 02:13:28	2015-01-19 02:18:39	2	2	7	5	4.66667	5	7	7	6.33333	powerful	1	1	1	1	2	2	61	1	1	1
R_2rtPPt9wnXKYZkp	2015-01-19 02:18:17	2015-01-19 02:23:20	2	4	4	2	3.33333	5	7	7	6.33333	amazing	1	1	1	1	2	1	27	1	3	4
R_3gayTNVyk9LgH5j	2015-01-19 04:26:52	2015-01-19 04:32:10	2	5	7	6	6	5	7	6	6	Sleek	1	1	1	1	2	1	28	1	1	5
R_bxCCK5W7M29SxHT	2015-01-19 04:30:04	2015-01-19 04:33:32	1	6	5	5	5.33333	4	6	6	5.33333	Strong	1	1	1	1	3	1	29	1	5	5
R_0jkZfEVqpfZsFhP	2015-01-19 04:32:59	2015-01-19 04:40:33	3	2	4	1	2.33333	7	6	6	6.33333	Calm	1	1	1	1	3	1	48	1	2	6
R_d0duta3EjVAVmjX	2015-01-19 04:54:57	2015-01-19 04:59:21	1	5	4	3	4	4	6	5	5	glorious	1	1	1	1	3	2	25	1	3	2
R_cYMiQrDRPGYKjM9	2015-01-19 05:02:17	2015-01-19 05:06:15	4	5	6	5	5.33333	5	5	6	5.33333	smooth	1	1	1	1	3	2	37	1	3	2
R_78mgMNTXPJw1Qsl	2015-01-19 05:02:21	2015-01-19 05:06:16	6	5	5	5	5	2	2	2	2	mean	2	2	2	2	3	1	44	1	4	5
R_0BtpFpkt2k92Vut	2015-01-19 05:04:15	2015-01-19 05:08:24	1	1	1	1	1	7	7	7	7	Majestic	1	1	1	1	1	1	21	1	1	5
R_6liWJMdvHs6q4AJ	2015-01-19 05:16:58	2015-01-19 05:23:31	3	6	7	5	6	4	4	5	4.33333	deadly	2	2	2	2	2	2	50	1	4	6
R_6nZvOOYB6nVmtIF	2015-01-19 05:31:24	2015-01-19 05:35:26	1	1	1	1	1	7	7	7	7	serene	1	1	1	1	2	2	40	2	3	7
R_41HRbL6eyI8Y4iV	2015-01-19 05:32:38	2015-01-19 05:36:59	6	3	6	6	5	2	3	1	2	Ugly	2	2	2	2	1	1	21	3	1	4
R_ezFIWwhUimLaJxP	2015-01-19 05:37:45	2015-01-19 05:42:08	4	5	5	2	4	3	7	4	4.66667	glorious	1	1	1	1	3	1	31	1	5	5
R_bINxtBTkcZABma9	2015-01-19 05:51:51	2015-01-19 05:57:25	2	4	6	5	5	5	5	6	5.33333	Powerful	1	1	1	1	3	1	29	1	2	2
R_73ZuSN3zXiz3fJb	2015-01-19 06:15:42	2015-01-19 06:20:33	2	5	4	4	4.33333	3	4	3	3.33333	together	1	1	1	1	3	1	24	1	3	5
R_eVfwOTeW06byvEV	2015-01-19 06:19:44	2015-01-19 06:23:41	1	4	4	3	3.66667	6	7	6	6.33333	majestic	1	1	1	1	3	2	29	1	2	4
R_6JwhYsQ4njSNRC5	2015-01-19 06:23:18	2015-01-19 06:27:53	6	7	5	5	5.66667	4	6	5	5	amazing	1	1	1	1	2	2	25	3	2	7
R_aVntY5geUeqdH8N	2015-01-19 06:38:06	2015-01-19 06:43:32	5	2	3	2	2.33333	2	4	4	3.33333	compelling	1	1	1	1	3	2	42	1	1	1
R_bE1j3lN9DqgKvKl	2015-01-19 06:52:07	2015-01-19 06:56:25	4	4	5	5	4.66667	1	2	2	1.66667	menacing	2	2	2	2	3	1	22	1	2	3
R_0PAYGs1Z51sAsaF	2015-01-19 06:45:37	2015-01-19 07:20:04	1	4	3	3	3.33333	5	6	6	5.66667	elegant	1	1	1	1	3	1	26	1	1	1
R_0vwEkdkTKKKQM4d	2015-01-19 07:25:39	2015-01-19 07:30:51	1	5	4	3	4	3	3	5	3.66667	social	1	1	1	1	3	1	66	1	4	2
R_25gaUI1AqrmMOqN	2015-01-19 07:25:53	2015-01-19 07:31:01	3	4	5	4	4.33333	6	7	7	6.66667	majestic	1	1	1	1	3	2	44	1	3	4
R_3a7UAH5wU3wKsf3	2015-01-19 07:42:52	2015-01-19 07:47:16	2	7	6	4	5.66667	6	5	5	5.33333	Ancient	3	3	3	3	3	2	24	1	1	1
R_3VmbUWB8o11i23z	2015-01-19 07:59:46	2015-01-19 08:03:46	2	7	4	1	4	7	6	7	6.66667	Eerie	2	2	2	2	2	2	47	1	2	4
R_3VgxgbkdRtFvCRv	2015-01-19 08:03:54	2015-01-19 08:12:29	1	5	4	4	4.33333	6	5	6	5.66667	predator	2	2	2	2	3	1	28	1	5	4
R_1U2EtlROpkn5V5z	2015-01-19 08:11:17	2015-01-19 08:15:12	4	6	6	4	5.33333	5	4	5	4.66667	Predators	2	2	2	2	3	1	22	1	2	4
R_71lmqt8K2oNWcdL	2015-01-19 08:09:57	2015-01-19 08:16:23	1	3	4	3	3.33333	5	6	6	5.66667	silent	3	3	3	3	3	1	27	1	4	2
R_0dOJEMGEQQX308Z	2015-01-19 08:18:20	2015-01-19 08:22:25	1	2	3	3	2.66667	6	5	7	6	CALM	1	1	1	1	3	2	31	1	2	3
R_4JdJOILYEIODizr	2015-01-19 08:23:51	2015-01-19 08:27:06	4	7	7	5	6.33333	4	6	6	5.33333	fierce	2	2	2	2	1	2	22	1	1	3
R_03avNYhTBuUgEzH	2015-01-19 08:13:14	2015-01-19 08:28:04	2	3	4	4	3.66667	5	5	5	5	hunters	2	2	2	2	3	2	27	1	1	2
R_5yFHwOj4dMSm9St	2015-01-19 08:24:53	2015-01-19 08:28:37	1	2	2	2	2	7	7	7	7	majestic	1	1	1	1	3	1	26	1	5	4
R_eeN5QYkQ8CXwIQd	2015-01-19 08:20:06	2015-01-19 08:28:55	2	5	6	3	4.66667	4	5	5	4.66667	smooth	1	1	1	1	2	2	20	1	1	5
R_cwQaOgMoOa3Fbkp	2015-01-19 08:24:35	2015-01-19 08:30:21	4	3	4	3	3.33333	3	7	7	5.66667	misunderstood	4	4	4	4	3	2	40	1	5	1
R_6FFYA4Z48lBq45v	2015-01-19 08:57:32	2015-01-19 09:01:26	1	7	4	4	5	4	7	7	6	Sharp	3	3	3	3	3	2	30	1	2	4
R_bELe4hZ6coHCa6F	2015-01-19 09:05:30	2015-01-19 09:12:51	4	5	5	5	5	3	4	7	4.66667	peditor	2	2	2	2	3	2	42	1	3	2
R_25YGeakHz9aF2jH	2015-01-19 09:24:30	2015-01-19 09:30:06	6	7	7	6	6.66667	1	6	6	4.33333	deadly	2	2	2	2	2	1	54	1	3	5
R_832TekGZDtoq4bX	2015-01-19 09:24:40	2015-01-19 09:31:29	2	7	7	1	5	7	7	7	7	predatory	2	2	2	2	3	2	47	1	2	1
R_8qRd1IKAPB7WzRz	2015-01-19 09:44:58	2015-01-19 09:48:16	3	3	5	1	3	6	5	6	5.66667	gray	3	3	3	3	2	2	38	1	2	7
R_a5YQVfYE7ReyJj7	2015-01-19 10:13:49	2015-01-19 10:17:48	2	2	2	2	2	7	7	7	7	Powerful	1	1	1	1	1	1	29	1	6	2
R_3dyY90fDhbc6jRP	2015-01-19 10:12:41	2015-01-19 10:20:57	2	3	6	4	4.33333	2	6	6	4.66667	Predatory	2	2	2	2	3	1	43	1	1	4
R_ermmcdqMslQ61s9	2015-01-19 10:20:25	2015-01-19 10:26:58	4	5	6	6	5.66667	2	4	5	3.66667	Heavy	3	3	3	3	2	1	27	1	2	4
R_exoYO19jk69ps9v	2015-01-19 10:47:37	2015-01-19 10:52:05	3	3	6	4	4.33333	4	7	7	6	Elegant	1	1	1	1	2	1	28	1	1	4
R_7WFMISbXqf4Dd7T	2015-01-19 10:51:20	2015-01-19 10:55:14	5	5	5	4	4.66667	3	5	5	4.33333	Special	1	1	1	1	2	2	40	7	2	4
R_1Yw6t62wBEI0agZ	2015-01-19 11:05:39	2015-01-19 11:11:36	6	2	4	2	2.66667	4	7	7	6	strong	1	1	1	1	1	2	23	1	1	1
R_3q2paWjjZsSoz7D	2015-01-19 11:14:40	2015-01-19 11:22:05	1	4	4	3	3.66667	5	5	5	5	searching	3	3	3	3	3	2	40	1	3	4
R_4GRuqTLhZmHp05D	2015-01-19 11:19:51	2015-01-19 11:26:20	4	6	6	7	6.33333	2	4	5	3.66667	predatory	2	2	2	2	3	1	49	1	2	5
R_0iIXwyW5G9LLl2t	2015-01-19 11:43:28	2015-01-19 11:47:44	6	4	7	7	6	5	7	6	6	gliders	3	3	3	3	2	1	21	1	1	5
R_8tRte8HoxYXwtTf	2015-01-19 11:43:48	2015-01-19 11:52:33	6	4	7	5	5.33333	2	6	6	4.66667	calculating	2	2	2	2	2	2	23	1	2	2
R_8B73tpXS8kZFiVD	2015-01-19 12:34:54	2015-01-19 12:38:47	3	5	4	3	4	4	3	7	4.66667	stealthy	2	2	2	2	1	2	48	1	3	4
R_bHnpa3FLYJZRsjP	2015-01-19 12:34:21	2015-01-19 12:49:40	3	4	4	5	4.33333	4	6	7	5.66667	awesome	1	1	1	1	1	2	28	1	2	4
R_7UJyncFsPsdLi1D	2015-01-19 12:51:17	2015-01-19 12:55:20	2	4	5	4	4.33333	4	6	6	5.33333	majestic	1	1	1	1	3	1	25	1	2	7
R_4NlQ1Gg1SjxVWHb	2015-01-19 13:25:43	2015-01-19 13:29:05	4	7	7	5	6.33333	1	4	1	2	man eater	5	5	5	5	2	1	31	4	7	5
R_eKZICrckpaSMdlr	2015-01-19 13:37:16	2015-01-19 13:41:43	4	6	4	4	4.66667	4	6	6	5.33333	gray	3	3	3	3	2	1	32	1	5	3
R_5pWQZ7g7iFStnaB	2015-01-19 13:42:16	2015-01-19 13:46:46	5	5	5	4	4.66667	6	7	7	6.66667	smart	1	1	1	1	3	1	29	3	3	4
R_51hOi7CgaEE5xkh	2015-01-19 13:52:24	2015-01-19 13:58:59	5	6	7	4	5.66667	3	5	5	4.33333	fast, streamlined, predatory	5	5	5	5	1	2	26	4	1	3
R_6KcydKMoMHlttEp	2015-01-19 13:58:26	2015-01-19 14:02:16	1	1	1	1	1	5	5	6	5.33333	strong	1	1	1	1	3	2	26	1	2	4
R_3xQWR1kNgLfKUCh	2015-01-19 14:00:37	2015-01-19 14:05:56	4	6	5	5	5.33333	3	4	4	3.66667	mean	2	2	2	2	2	2	50	1	3	4
R_cAR106QOrkSgasR	2015-01-19 14:04:19	2015-01-19 14:09:57	4	5	5	7	5.66667	5	7	7	6.33333	Misunderstood	4	4	4	4	1	2	26	1	2	3
R_a97JQoI1bkbhtAN	2015-01-19 14:15:22	2015-01-19 14:32:21	6	7	7	7	7	2	5	1	2.66667	Terrifying	2	2	2	2	2	2	31	3	3	4
R_4GW1YfjKERd7ILX	2015-01-19 14:48:24	2015-01-19 14:53:17	2	7	7	7	7	7	7	7	7	exciting	1	1	1	1	1	2	53	4	4	5
R_ehXQKe7VpvYGefr	2015-01-19 14:49:17	2015-01-19 14:53:24	4	1	1	4	2	3	6	5	4.66667	deadly	2	2	2	2	3	2	33	1	2	2
R_29pUn9jtOGMdbYV	2015-01-19 14:58:13	2015-01-19 15:02:13	4	5	7	5	5.66667	1	6	3	3.33333	Predator	2	2	2	2	3	2	26	1	2	6
R_3L5oSCpWSGudpd3	2015-01-19 15:00:10	2015-01-19 15:03:43	3	6	7	2	5	5	5	6	5.33333	Powerful	1	1	1	1	2	2	23	1	6	4
R_4PzXLVqoohxthgp	2015-01-19 15:07:22	2015-01-19 15:10:53	2	5	7	4	5.33333	5	5	4	4.66667	smart	1	1	1	1	2	2	28	1	1	4
R_ePvSNOVhPCmCPIx	2015-01-19 15:15:46	2015-01-19 15:19:39	3	5	5	5	5	5	5	5	5	mysterious	3	3	3	3	3	1	23	1	2	2
R_3rZueEhtR3dsKC9	2015-01-19 15:22:38	2015-01-19 15:32:49	2	6	6	5	5.66667	5	5	6	5.33333	intimidating	2	2	2	2	3	2	30	1	2	3
R_afv0alBbMC78cFT	2015-01-19 15:40:29	2015-01-19 15:44:04	6	7	7	7	7	2	3	6	3.66667	Powerful	1	1	1	1	3	1	29	1	3	4
R_cI7OvyjfVRWXyIJ	2015-01-21 09:47:02	2015-01-21 09:51:47	2	6	5	2	4.33333	4	7	5	5.33333	amazing	1	1	1	1	3	2	35	1	2	4
R_bpjnqeyTH5ni6DX	2015-01-21 09:49:05	2015-01-21 09:52:54	4	2	2	2	2	5	6	5	5.33333	Energizing	1	1	1	1	2	1	23	1	2	5
R_6KjYa3iV6RxTscR	2015-01-21 10:07:50	2015-01-21 10:11:22	1	3	3	2	2.66667	6	6	6	6	majestic	1	1	1	1	1	2	30	1	4	1
R_7VXFQaXuDBalL5X	2015-01-21 10:20:54	2015-01-21 10:27:22	5	6	6	6	6	3	4	5	4	Adventurous	1	1	1	1	3	2	51	1	2	5
R_3Kp1hNYyvwrxNtj	2015-01-21 10:32:58	2015-01-21 10:36:04	5	7	7	5	6.33333	1	1	1	1	Creepy	2	2	2	2	2	1	22	1	1	4
R_ahfrVsvMam6R76Z	2015-01-21 10:45:27	2015-01-21 10:49:32	3	7	6	7	6.66667	2	6	6	4.66667	Hungry	3	3	3	3	3	1	42	1	2	3
R_0cQGvsMLiV51qMl	2015-01-21 10:54:11	2015-01-21 11:00:22	1	2	5	1	2.66667	7	7	7	7	lively	1	1	1	1	1	1	29	3	4	4
R_diEKf4gyV4gzWMl	2015-01-21 11:48:08	2015-01-21 11:52:47	6	2	4	2	2.66667	3	6	7	5.33333	curious	3	3	3	3	1	1	40	1	4	3
R_6qUGl5mkEeUUKDr	2015-01-21 12:29:06	2015-01-21 12:33:00	6	6	6	5	5.66667	2	4	3	3	angry	2	2	2	2	3	2	27	1	3	4
R_9WTY6G1PQCAl8wd	2015-01-21 13:26:49	2015-01-21 13:31:08	2	4	4	1	3	7	7	7	7	community	1	1	1	1	3	1	29	1	1	4
R_bmAatrj5KOqo1zD	2015-01-21 14:07:01	2015-01-21 14:12:48	2	5	7	4	5.33333	4	6	4	4.66667	large	3	3	3	3	2	2	35	2	2	4
R_eJn3mTpAbxsd80J	2015-01-21 14:57:44	2015-01-21 15:01:54	3	4	5	4	4.33333	1	2	3	2	Concerened	1	1	1	1	1	2	29	1	1	7
R_8pkFcDGSDaLYABL	2015-01-21 18:00:13	2015-01-21 18:05:44	5	7	6	5	6	1	1	1	1	creepy	2	2	2	2	3	2	30	2	1	1
R_eCz3JJwlx6O1fVz	2015-01-21 19:39:48	2015-01-21 19:44:20	6	3	2	2	2.33333	4	5	7	5.33333	Fish	3	3	3	3	3	1	22	1	1	1
R_7Qh6Dd39UdCbvsp	2015-01-21 19:44:11	2015-01-21 19:50:48	5	5	4	4	4.33333	3	5	7	5	predatory	2	2	2	2	3	1	56	1	3	6
R_d0g4wxIx5HKoZQV	2015-01-21 20:58:49	2015-01-21 21:02:52	6	7	7	7	7	1	5	4	3.33333	hungry	3	3	3	3	2	2	33	3	2	2
R_dcH4I9TfDw0WhU1	2015-01-22 09:42:33	2015-01-22 09:45:36	6	4	7	2	4.33333	1	5	4	3.33333	Hunter	2	2	2	2	3	1	23	5	1	3
R_3IVfhgSOLYAgbxr	2015-01-22 14:02:56	2015-01-22 14:06:17	6	6	6	5	5.66667	5	5	6	5.33333	unknown	2	2	2	2	3	2	32	1	3	4
R_0uG1GswNjarHzGR	2015-01-22 16:09:20	2015-01-22 16:14:00	5	7	7	3	5.66667	1	5	3	3	dark	2	2	2	2	3	2	26	2	1	1
R_eRjT6rBeyGzr7mZ	2015-01-23 09:15:51	2015-01-23 09:19:45	4	6	6	6	6	3	6	5	4.66667	fast	3	3	3	3	1	1	32	1	3	2
R_8qtVBU3jlM7Ka1v	2015-01-23 12:36:10	2015-01-23 12:40:28	3	7	7	5	6.33333	4	4	6	4.66667	smooth	1	1	1	1	2	2	33	1	3	1
R_5j43OT2FYptAgwR	2015-01-23 19:02:25	2015-01-23 19:07:06	2	6	7	5	6	2	4	4	3.33333	orderly	1	1	1	1	3	2	62	1	1	2
R_cMW954L0CeLYogR	2015-01-23 22:05:16	2015-01-23 22:09:23	5	6	7	4	5.66667	2	6	6	4.66667	creepy	2	2	2	2	3	2	32	1	2	1
R_6P8thDet2HbEZhz	2015-01-24 17:24:47	2015-01-24 17:29:09	1	2	3	2	2.33333	6	6	6	6	Majestic	1	1	1	1	1	2	26	1	2	2
R_e8w4KtrUOweMEYZ	2015-01-24 19:31:40	2015-01-24 19:38:30	4	7	7	5	6.33333	6	7	5	6	Pleasant	1	1	1	1	2	1	43	1	3	7
R_1Bq1kQtc2DnF61D	2015-01-25 09:52:10	2015-01-25 09:58:27	2	5	6	5	5.33333	6	7	7	6.66667	Interesting	1	1	1	1	2	2	26	1	1	4
R_dpt1hMYoFhbkmnH	2015-01-25 11:49:27	2015-01-25 11:53:20	2	5	6	3	4.66667	6	7	7	6.66667	Powerful, majestic, entrancing	5	5	5	5	1	1	27	1	2	1
R_4VFHewES8ecgkHb	2015-01-25 12:13:01	2015-01-25 12:17:09	4	7	7	7	7	1	3	3	2.33333	Aggressive	2	2	2	2	2	1	21	1	1	6
R_4T7CSFmOQGGtaHX	2015-01-25 12:51:03	2015-01-25 12:55:03	6	2	6	4	4	3	5	4	4	Smart	1	1	1	1	3	1	27	1	2	4
R_cImDs7HeoLofmEl	2015-01-25 13:04:31	2015-01-25 13:11:25	4	7	7	7	7	3	3	5	3.66667	violent	2	2	2	2	2	1	45	1	2	2
R_3WeZV2Xjj9xzzM1	2015-01-25 14:16:02	2015-01-25 14:21:05	1	6	6	5	5.66667	1	3	5	3	hungry	3	3	3	3	2	1	55	1	1	6
R_74Ly20fNDzkmOJD	2015-01-25 17:15:39	2015-01-25 17:19:13	6	2	5	2	3	5	7	7	6.33333	admirable	1	1	1	1	1	1		3	2	6
R_0PVyUDm1Bp7M8LP	2015-01-25 17:50:58	2015-01-25 17:54:29	4	1	1	1	1	7	7	7	7	evil	2	2	2	2	2	1	19	3	2	1
R_43gx6B77u1saJhz	2015-01-25 18:47:21	2015-01-25 18:51:23	3	4	5	6	5	6	7	6	6.33333	deadly	2	2	2	2	3	1	47	1	2	5
R_bDCROTQfUhwdubH	2015-01-25 19:05:54	2015-01-25 19:09:38	5	7	7	7	7	1	7	7	5	Silent	3	3	3	3	3	1	26	1	2	6
R_cHM2F1JltPFoYh7	2015-01-25 20:25:10	2015-01-25 20:30:37	2	7	7	4	6	1	1	1	1	creepy	2	2	2	2	2	2	55	3	2	2
R_e3OsZSiPQl4SGpv	2015-01-25 20:45:51	2015-01-25 20:50:32	4	5	7	5	5.66667	3	2	3	2.66667	fast	3	3	3	3	2	1	40	1	3	5
R_5BjD1LYccoPbViJ	2015-01-25 21:46:50	2015-01-25 21:51:46	2	5	2	2	3	6	7	7	6.66667	amazing	1	1	1	1	1	2	29	3	2	2
R_56z67X9qhFNUWZD	2015-01-25 21:54:59	2015-01-25 22:01:10	6	6	6	6	6	2	6	5	4.33333	creepy	2	2	2	2	3	2	44	1	4	2
R_3ymsewlh9Y85hXv	2015-01-26 01:05:40	2015-01-26 01:10:50	2	5	5	4	4.66667	5	6	7	6	mysterious	3	3	3	3	3	2	50	1	2	4
R_5vB7bchsJMXNoah	2015-01-26 01:15:11	2015-01-26 01:19:38	1	6	6	6	6	2	2	2	2	Toothy	3	3	3	3	3	1	43	1	1	5
R_1CiplQmzwa8qkJv	2015-01-26 04:05:47	2015-01-26 04:11:16	6	6	7	5	6	2	1	4	2.33333	killers	2	2	2	2	2	1	25	1	6	5
R_3miQmsHITI5areR	2015-01-26 08:34:26	2015-01-26 08:37:44	5	7	7	7	7	1	7	7	5	Silent	3	3	3	3	2	2	34	1	6	1
R_en8jyLYGVecZ97n	2015-01-26 09:50:21	2015-01-26 09:54:11	5	5	5	6	5.33333	4	2	2	2.66667	Sly	2	2	2	2	3	2	21	1	2	3
R_6KUSG0SR14GxQvr	2015-01-26 12:01:20	2015-01-26 12:05:23	4	4	2	3	3	7	6	7	6.66667	fluid	3	3	3	3	1	2	25	1	2	2
R_1OlUI6bqdeMpUI5	2015-01-26 19:20:29	2015-01-26 19:24:26	2	6	7	7	6.66667	7	4	7	6	majestic	1	1	1	1	2	2	24	1	2	4
R_3miyqo6GH53M9ud	2015-01-26 19:46:13	2015-01-26 19:50:03	1	5	5	3	4.33333	1	3	2	2	predatory	2	2	2	2	2	1	28	4	2	3
R_eWAzAwIys5Xe0DP	2015-01-27 06:16:31	2015-01-27 06:23:30	5	3	5	3	3.66667	2	2	4	2.66667	emotionless	2	2	2	2	3	2	32	3	2	4
R_71XZMix4tJLB77f	2015-01-27 09:05:16	2015-01-27 09:09:32	3	3	4	3	3.33333	4	5	5	4.66667	gregarious	1	1	1	1	3	2	60	1	1	2
R_0MybADavZ1SwL2d	2015-01-27 12:48:08	2015-01-27 12:53:09	5	7	7	7	7	1	1	1	1	terrifing	2	2	2	2	3	2	30	7	2	4
R_1M0buTLeSAui5sp	2015-01-27 14:09:47	2015-01-27 14:13:58	5	6	5	5	5.33333	3	4	5	4	carnivorous	2	2	2	2	3	2	24	4	1	2
R_6fyN6ZuszSmU8PH	2015-01-27 14:22:46	2015-01-27 14:31:07	6	7	7	6	6.66667	3	5	6	4.66667	predators	2	2	2	2	2	1	23	1	2	3
R_6tFQShBk7TvQDqJ	2015-01-27 15:04:50	2015-01-27 15:09:59	3	7	7	7	7	2	7	6	5	Fearless	1	1	1	1	2	2	20	2	1	4
R_2gBjVpjKTPLZsXz	2015-01-27 15:32:35	2015-01-27 15:37:29	3	2	3	3	2.66667	5	4	2	3.66667	Misunderstood	4	4	4	4	1	2	21	2	2	2
R_cwEwalVzREHrd1X	2015-01-27 18:39:09	2015-01-27 18:41:55	2	5	6	5	5.33333	5	6	5	5.33333	looming	2	2	2	2	1	2	25	1	2	2
R_6RuVE1QGyLEe429	2015-01-27 19:35:57	2015-01-27 19:39:53	2	6	6	1	4.33333	6	7	7	6.66667	Evil, Powerful, Lovely	5	5	5	5	1	1	19	1	1	2
R_dg1F2piobJTu9Lv	2015-01-27 19:45:28	2015-01-27 19:51:54	4	1	1	1	1	7	7	7	7	Transcending	1	1	1	1	3	2	30	1	1	4
R_8tTWwfVQrJmqSQB	2015-01-27 20:34:22	2015-01-27 20:42:14	5	6	6	5	5.66667	2	3	4	3	brutal	2	2	2	2	3	1	31	1	2	5
R_e5PIz95FHUeGIMB	2015-01-27 21:04:14	2015-01-27 21:09:27	5	7	7	6	6.66667	4	4	4	4	killers	2	2	2	2	3	1	40	2	3	4
R_e5HPRLPeRyI9xhH	2015-01-27 21:07:12	2015-01-27 21:12:22	4	1	1	1	1	5	6	7	6	frightening	2	2	2	2	2	2	21	1	1	5
R_bvIIsXZjrkhkviZ	2015-01-27 21:25:16	2015-01-27 21:31:15	2	5	5	3	4.33333	3	4	5	4	predatory	2	2	2	2	1	2	27	1	1	2
R_ewznpKSPCw0lMK9	2015-01-27 21:29:47	2015-01-27 21:35:11	4	6	5	5	5.33333	5	7	6	6	sleek	1	1	1	1	3	1	43	1	1	4
R_0Bqn1efx3XTIInj	2015-01-28 01:08:39	2015-01-28 01:12:24	3	4	7	4	5	3	7	5	5	Majestic	1	1	1	1	3	1	23	1	1	3
R_bHHs7JV61TuGaG1	2015-01-28 03:31:02	2015-01-28 03:37:05	4	7	7	7	7	1	3	2	2	predatory	2	2	2	2	2	2	33	4	3	1
R_56msyBKI8gVMbt3	2015-01-28 05:23:55	2015-01-28 05:27:55	3	6	7	2	5	4	5	6	5	Mysterious	3	3	3	3	3	2	25	2	1	4
R_42g9NNMOLfjUI5f	2015-01-28 08:29:07	2015-01-28 08:34:27	6	6	6	6	6	3	2	1	2	mysterious	3	3	3	3	3	1	18	1	1	2
R_6xITnfA1odZmXul	2015-01-28 08:49:38	2015-01-28 08:56:33	6	7	7	7	7	2	4	5	3.66667	Powerful	1	1	1	1	2	2	35	2	1	2
R_cBh9sDnN7EieOTX	2015-01-28 09:01:08	2015-01-28 09:05:34	5	6	6	6	6	4	5	3	4	Big	3	3	3	3	3	1	20	3	2	5
R_eP4VHRjJwcMmE9D	2015-01-28 09:27:59	2015-01-28 09:35:55	3	1	2	2	1.66667	7	5	6	6	serene	1	1	1	1	3	2	36	2	2	1
R_bfpTwOvalHk380t	2015-02-02 14:48:21	2015-02-02 14:52:27	4	1	1	1	1	6	5	5	5.33333	The_End	5	5	5	5	1	2	42	1	1	3
R_0drJaBzrhdllTzD	2015-02-02 14:53:26	2015-02-02 14:59:18	6	2	3	1	2	3	7	7	5.66667	powerful	1	1	1	1	3	2	39	1	3	3
R_0NeCwbBeujFnUPj	2015-02-02 14:58:59	2015-02-02 15:08:22	3	3	3	3	3	6	7	7	6.66667	Majestic	1	1	1	1	2	2	33	7	2	4
R_5sQWAgRyZ9YfEWN	2015-02-02 15:32:13	2015-02-02 15:37:46	6	5	6	6	5.66667	3	7	7	5.66667	magestic	1	1	1	1	3	2	29	1	1	6
R_3jyWbziV8mpJl09	2015-02-02 16:36:25	2015-02-02 16:43:34	3	1	1	1	1	7	7	7	7	Amazing	1	1	1	1	1	2	27	1	3	4
R_8jNVWilGsUdTTKJ	2015-02-02 17:34:31	2015-02-02 17:41:55	6	7	6	4	5.66667	2	5	4	3.66667	PREDATORY	2	2	2	2	3	2	51	1	3	5
R_aVp93QHysvYMPxr	2015-02-04 05:19:16	2015-02-04 05:23:10	6	7	2	7	5.33333	6	4	3	4.33333	Deadly	2	2	2	2	1	1	28	1	4	7
R_4TlwoDcrVwcMQqF	2015-02-04 05:58:39	2015-02-04 06:03:03	4	5	6	5	5.33333	2	6	5	4.33333	Powerful	1	1	1	1	3	1	23	1	2	5
R_bKPtWiJuBLX1DM1	2015-02-04 07:02:43	2015-02-04 07:07:22	2	7	7	7	7	2	5	5	4	powerful	1	1	1	1	2	1	28	2	1	4
R_5ALBI1O3bj5KjOt	2015-02-04 16:11:27	2015-02-04 16:52:14	3	4	5	1	3.33333	5	4	4	4.33333	teeth	3	3	3	3	2	1	31	1	9	4
R_6YINeX60OLnwigd	2015-02-05 19:46:48	2015-02-05 19:51:26	3	3	5	2	3.33333	5	7	7	6.33333	Wild	2	2	2	2	3	1	33	1	3	4
R_4VgwrjFuM4cle1T	2015-02-06 05:46:37	2015-02-06 05:56:31	6	2	5	7	4.66667	4	1	7	4	misunderstood	4	4	4	4	1	2	27	1	1	4
R_cvGgTCXwjChNUsl	2015-02-06 10:45:55	2015-02-06 10:49:13	1	4	3	4	3.66667	6	5	5	5.33333	majestic	1	1	1	1	3	2	37	1	1	3
R_3s12JpHEmy4OZ9P	2015-02-07 12:17:57	2015-02-07 12:21:19	4	1	4	1	2	6	6	5	5.66667	Aqueous	3	3	3	3	3	1	28	1	4	2
R_1T6ig76EDPxchRr	2015-02-07 15:32:48	2015-02-07 15:36:44	2	6	5	4	5	5	3	5	4.33333	Silent	3	3	3	3	2	1	23	4	2	5
R_eqSCMjNE6O8WZ9P	2015-02-07 19:34:36	2015-02-07 19:41:30	5	6	6	4	5.33333	1	2	1	1.33333	suspenceful	2	2	2	2	3	2	46	1	2	6
R_4UEug6Bltc63ZMF	2015-02-07 21:11:46	2015-02-07 21:21:08	6	5	7	6	6	2	2	4	2.66667	Hunters	2	2	2	2	2	2	26	1	2	4
R_7QkKRVNNfeID7BH	2015-02-07 22:13:47	2015-02-07 22:19:59	4	7	7	5	6.33333	1	2	1	1.33333	Deadly	2	2	2	2	3	1	23	3	2	2
R_0cZsWaGumJDiVaR	2015-02-07 23:10:31	2015-02-07 23:16:03	1	6	5	5	5.33333	6	7	6	6.33333	magestic	1	1	1	1	1	1	27	7	1	5
R_a34VrBeGPVaWJ0x	2015-02-08 11:52:58	2015-02-08 11:58:04	2	5	6	5	5.33333	5	7	6	6	Magnificent	1	1	1	1	3	2	40	1	3	4
R_3yFtRvkY5yLYMqF	2015-02-08 13:14:15	2015-02-08 13:19:46	4	1	1	4	2	6	7	6	6.33333	preditors	2	2	2	2	2	2	59	1	3	5
R_0oVI8LTheTzFy73	2015-02-08 14:58:55	2015-02-08 15:04:28	1	5	7	1	4.33333	1	2	3	2	Carnivorous	2	2	2	2	3	1	30	1	4	1
R_4VkDYTCvOoURjlb	2015-02-08 16:23:05	2015-02-08 16:27:34	5	7	7	5	6.33333	1	1	1	1	Predator	2	2	2	2	2	2	40	1	4	4
R_a2ESuKrWWpYdxFr	2015-02-08 18:59:33	2015-02-08 19:05:00	1	3	3	3	3	5	7	7	6.33333	cool	1	1	1	1	3	1	24	1	1	1
R_aXXjcrsVTojBafP	2015-02-08 19:06:57	2015-02-08 19:10:57	2	5	5	5	5	5	5	5	5	Social	1	1	1	1	3	1	19	7	2	3
R_6fFSrjVradDNWgR	2015-02-08 19:20:28	2015-02-08 19:24:09	3	3	5	4	4	4	5	6	5	sleek	1	1	1	1	3	2	24	1	1	1
R_4Guv397hH9XSpMx	2015-02-08 19:37:15	2015-02-08 19:41:08	3	1	4	1	2	7	7	7	7	Aquatic	3	3	3	3	3	1	30	1	2	4
R_bwJhYTsJqLe7txb	2015-02-08 19:58:04	2015-02-08 20:01:23	6	4	6	4	4.66667	3	6	6	5	Powerful	1	1	1	1	3	2	19	1	1	5
R_5Ay4kM6d2UReFw1	2015-02-09 07:22:11	2015-02-09 07:26:26	1	2	1	1	1.33333	6	6	7	6.33333	friendly	1	1	1	1	3	2	37	1	3	7
R_6QhhW743SbJAD5z	2015-02-09 07:36:58	2015-02-09 07:48:22	1	6	6	5	5.66667	3	6	5	4.66667	surreal	3	3	3	3	3	2	38	2	2	4
R_55NxFHHomEwI3pb	2015-02-09 08:17:50	2015-02-09 08:22:01	2	6	7	6	6.33333	2	4	5	3.66667	fast	3	3	3	3	1	1	30	1	1	4
R_3FbJtIQHyY9BpNr	2015-02-09 08:59:35	2015-02-09 09:02:54	2	6	6	6	6	4	6	6	5.33333	Hunting	2	2	2	2	3	2	35	1	4	5
R_9WY7eEBHd1mLn1z	2015-02-09 09:38:10	2015-02-09 09:42:31	3	7	6	7	6.66667	2	5	2	3	harmful	2	2	2	2	2	1	47	3	4	6
R_egkMIDhRDHUcyYR	2015-02-09 10:09:04	2015-02-09 10:16:45	3	5	7	4	5.33333	7	3	7	5.66667	plenty	3	3	3	3	2	2	67	1	4	6
R_bOD2QtOAQZfkARL	2015-02-09 10:18:46	2015-02-09 10:25:14	4	6	7	7	6.66667	3	6	6	5	sleek	1	1	1	1	3	1	60	1	2	7
R_cLPNywDYBKaSX7T	2015-02-09 10:27:04	2015-02-09 10:31:13	1	5	6	5	5.33333	7	7	7	7	Serene	1	1	1	1	2	2	33	1	4	4
R_87Ido2Yx9M8Ka9v	2015-02-09 10:44:48	2015-02-09 10:52:48	4	7	7	7	7	1	7	7	5	man eater predator powerful	5	5	5	5	3	2	44	1	2	6
R_08tKL5P0cawIqep	2015-02-09 11:20:28	2015-02-09 11:25:14	2	1	2	1	1.33333	6	6	6	6	awesome	1	1	1	1	3	2	27	7	2	4
R_6ExOQYM6zyCerGZ	2015-02-09 11:32:51	2015-02-09 11:36:51	2	4	6	4	4.66667	4	6	6	5.33333	perfect	1	1	1	1	2	2	35	7	3	1
R_bawaGkSLz2uCn9b	2015-02-09 12:35:17	2015-02-09 12:40:05	2	5	1	7	4.33333	1	5	4	3.33333	odd	2	2	2	2	3	1	24	1	1	4
R_a9r7NXgWhSFmRtb	2015-02-09 13:20:46	2015-02-09 13:24:35	2	2	4	3	3	4	6	5	5	Powerful	1	1	1	1	3	1	33	1	1	4
R_81iE9Q6axbpxe2F	2015-02-15 13:25:44	2015-02-15 13:28:30	3	2	1	1	1.33333	7	7	6	6.66667	Happy	1	1	1	1	3	1	27	1	4	4
R_6SudrEtabtm9zmJ	2015-02-15 13:41:13	2015-02-15 13:49:56	2	7	7	5	6.33333	6	7	7	6.66667	Predatory	2	2	2	2	3	1	39	1	1	5
R_8kd0Le1eAOhA8Tz	2015-02-15 14:42:15	2015-02-15 14:50:14	5	7	5	4	5.33333	2	3	4	3	tasty	1	1	1	1	2	1	30	1	2	5
R_cBGGKOuwH3xaGuV	2015-02-15 15:38:55	2015-02-15 15:43:49	2	7	5	4	5.33333	4	6	5	5	swift	3	3	3	3	3	2	32	1	3	2
R_6fMbOZzyTVe72wR	2015-02-15 15:58:42	2015-02-15 16:03:09	1	4	5	6	5	2	4	4	3.33333	Intelligent	1	1	1	1	3	1	21	3	9	4
R_9ZxTwPKWJYMQOKV	2015-02-15 21:29:08	2015-02-15 21:33:20	3	7	7	7	7	2	3	5	3.33333	predatory	2	2	2	2	2	2	54	1	4	3
R_5cdyO7e7xc8QnZ3	2015-02-16 01:43:21	2015-02-16 01:46:50	1	1	1	1	1	6	6	6	6	Majestic	1	1	1	1	3	1	24	4	3	4
R_1CiJvM1bjwt5mJv	2015-02-16 10:45:57	2015-02-16 10:49:43	1	1	4	1	2	7	7	7	7	elegant	1	1	1	1	3	1	26	1	2	2
R_0dgZYQJUIKLI3ml	2015-02-16 12:00:26	2015-02-16 12:04:06	3	5	3	2	3.33333	3	4	5	4	big	3	3	3	3	3	2	18	1	2	3
R_8u1TqtpYWFaVZ8F	2015-02-16 12:45:17	2015-02-16 12:51:24	3	1	4	1	2	7	5	6	6	elegant	1	1	1	1	3	1	27	1	1	2
R_3wJZBQ4N9v63Hmt	2015-02-16 19:52:19	2015-02-16 19:55:40	5	5	7	2	4.66667	1	1	1	1	dramatic	4	4	4	4	2	1	45	4	9	5
R_3kLky9aCGVBumOh	2015-02-17 06:13:25	2015-02-17 06:17:51	5	7	7	7	7	2	7	7	5.33333	fascinating	1	1	1	1	2	1	60	1	1	4
R_1TVvOXsNlTM2rxb	2015-02-17 08:53:22	2015-02-17 09:00:20	2	2	4	2	2.66667	6	6	6	6	Sleek	1	1	1	1	1	1	20	1	1	3
R_3jugjO3GkzoMgL3	2015-02-17 09:41:24	2015-02-17 09:45:57	1	5	6	4	5	3	3	2	2.66667	quick	3	3	3	3	2	1	25	4	3	3
R_1Zfdm3gQFeWPBtz	2015-02-17 09:48:56	2015-02-17 09:53:47	1	7	7	7	7	1	3	5	3	Deadly	2	2	2	2	2	2	32	1	1	2
R_6xPYDiLrmVRGcpD	2015-02-17 09:54:28	2015-02-17 10:03:15	2	7	7	7	7	3	7	7	5.66667	natural	3	3	3	3	3	2	52	1	5	2
R_2n9NSvDmuOQlpVX	2015-02-18 08:26:10	2015-02-18 08:30:20	1	6	5	5	5.33333	3	5	5	4.33333	communal	3	3	3	3	3	2	52	1	2	6
R_9n6ITQjpSWQQa7b	2015-02-18 08:28:50	2015-02-18 08:32:07	1	5	6	5	5.33333	6	6	7	6.33333	Odd	2	2	2	2	2	1	19	1	1	5
R_72QOCgkMVaTFrI9	2015-02-18 08:30:39	2015-02-18 08:40:08	3	2	2	1	1.66667	5	7	7	6.33333	fascinating	1	1	1	1	1	2	51	1	8	5
R_5yzi4C7W1L5OGqN	2015-02-18 08:35:56	2015-02-18 08:42:36	5	6	6	5	5.66667	3	6	6	5	terrifying	2	2	2	2	3	2	33	2	2	4
R_9Eye1CTg6g4A0Qd	2015-02-18 08:41:11	2015-02-18 08:44:51	3	5	5	5	5	4	5	5	4.66667	Wicked	2	2	2	2	3	1	22	3	1	5
R_42rMcUnmDpQQLyd	2015-02-18 08:42:12	2015-02-18 08:46:34	3	5	5	4	4.66667	3	6	5	4.66667	majestic	1	1	1	1	3	2	29	1	2	4
R_3HPLXudIwbRbi9T	2015-02-18 08:47:52	2015-02-18 08:51:43	5	6	6	5	5.66667	2	4	5	3.66667	Ferocious	2	2	2	2	3	1	28	1	1	2
R_0rM6G9EI77OGlWR	2015-02-18 08:52:02	2015-02-18 08:56:20	5	6	6	7	6.33333	2	6	5	4.33333	dominant	4	4	4	4	1	2	29	1	1	2
R_ewBhaQCZUgkeX8p	2015-02-18 08:53:57	2015-02-18 08:57:45	3	3	5	2	3.33333	5	6	6	5.66667	calm	1	1	1	1	3	2	40	1	7	5
R_6SfEk4JLLa8qrK5	2015-02-18 09:01:29	2015-02-18 09:05:40	3	3	4	2	3	4	4	4	4	calm	1	1	1	1	2	1	44	1	6	6
R_5v97axlfrOQAbsN	2015-02-18 09:20:22	2015-02-18 09:24:20	3	7	7	5	6.33333	1	4	5	3.33333	Social	1	1	1	1	2	2	23	2	1	2
R_7QEBWmfWZ1gTg2x	2015-02-18 10:17:16	2015-02-18 10:23:15	3	1	3	1	1.66667	5	7	6	6	Incredible marvels of nature, Magnificent predators	5	5	5	5	3	1	26	3	2	2
R_0iUODDAhPTZWcrH	2015-02-18 11:03:16	2015-02-18 11:06:51	3	6	6	5	5.66667	2	4	5	3.66667	Mysterious	3	3	3	3	3	2	23	1	2	2
R_8i9JdNAH0EjPxI1	2015-02-18 11:29:31	2015-02-18 11:34:00	5	3	2	2	2.33333	5	5	6	5.33333	artistic	1	1	1	1	2	1	22	1	1	5
R_4JwNW28Aq1CcbrL	2015-02-18 11:44:47	2015-02-18 11:48:54	5	6	7	7	6.66667	2	5	6	4.33333	purposeful	1	1	1	1	3	1	33	1	2	1
R_dajIHJ3iY6wlFgF	2015-02-18 11:46:57	2015-02-18 11:50:22	3	1	4	4	3	4	7	7	6	amazing	1	1	1	1	3	2	35	1	1	1
R_0fbbUSctyEWHfQF	2015-02-18 15:06:19	2015-02-18 15:11:23	5	7	7	7	7	1	6	6	4.33333	Ravenous	2	2	2	2	2	1	40	3	3	6
R_6o4btDmBpS1zI2x	2015-02-18 16:04:46	2015-02-18 16:11:27	3	6	6	6	6	2	5	6	4.33333	Violent	2	2	2	2	3	1	33	1	3	3
R_cZveDLs4RFByVcp	2015-02-18 18:19:14	2015-02-18 18:23:25	3	3	2	1	2	6	5	7	6	smooth	1	1	1	1	1	2	18	4	4	2
R_5b4Z3cn8LbnlVC5	2015-02-18 18:53:33	2015-02-18 18:57:34	5	7	7	7	7	1	5	5	3.66667	Predators	2	2	2	2	3	2	27	1	2	5
R_1Mw78mdHFWkGRoN	2015-02-18 19:22:08	2015-02-18 19:27:16	3	1	6	3	3.33333	4	5	5	4.66667	Missunderstood	4	4	4	4	3	2	24	3	1	2
R_3UcIwz8N6i7L71P	2015-02-18 19:56:51	2015-02-18 20:01:16	5	7	7	6	6.66667	2	4	4	3.33333	Fishy	3	3	3	3	1	1	29	1	3	4
R_eXz9Q86HhmnhKUl	2015-02-19 12:04:01	2015-02-19 12:09:02	5	7	7	7	7	1	2	2	1.66667	bite	2	2	2	2	3	2	30	1	4	1
R_3JK3M7eux6CLgvr	2015-02-20 07:27:38	2015-02-20 07:32:22	5	5	4	5	4.66667	2	4	5	3.66667	apex	3	3	3	3	3	1	38	1	3	4
R_5zNj87eI4wJyaCF	2015-02-20 07:32:37	2015-02-20 07:37:44	5	6	5	2	4.33333	2	4	4	3.33333	Fierce	2	2	2	2	1	1	55	1	9	6
R_d6AwKY2hTScObL7	2015-02-20 07:55:49	2015-02-20 08:11:26	5	7	7	7	7	2	3	3	2.66667	predator	2	2	2	2	2	2	34	1	4	4
R_02MKQNleTT8SSfr	2015-02-20 08:49:10	2015-02-20 08:53:21	5	7	7	7	7	1	1	1	1	toothy	3	3	3	3	3	1	42	1	3	3
R_brzVVvyFstAmnXL	2015-02-20 15:22:00	2015-02-20 15:30:49	5	5	3	3	3.66667	5	6	6	5.66667	Intelligent	1	1	1	1	3	2	55	1	2	1
R_3rX2BkkUAZ91Lvv	2015-02-20 19:54:33	2015-02-20 19:59:16	5	6	7	5	6	2	2	2	2	Predator	2	2	2	2	1	2	20	1	2	3
R_3PiDQ93JH8qRjnL	2015-02-20 20:11:52	2015-02-20 20:15:57	5	5	6	6	5.66667	2	5	3	3.33333	stealthy	2	2	2	2	2	2	32	1	3	4
R_3lAWQOjip6iWxVz	2015-02-20 23:00:32	2015-02-20 23:05:22	5	5	5	5	5	3	4	4	3.66667	fast	3	3	3	3	2	1	29	2	2	4
R_51R5icHUeJm05AV	2015-02-21 05:14:47	2015-02-21 05:19:18	5	6	6	2	4.66667	1	2	1	1.33333	Predator	2	2	2	2	3	1	45	1	3	5
R_d0WNvZiIfN8fF89	2015-02-21 06:41:12	2015-02-21 06:44:40	6	5	5	4	4.66667	2	2	3	2.33333	agile	1	1	1	1	3	2	23	1	1	2
